# Supplementary material for: Investigating cross-lingual training for offensive language detection
Source: PeerJ Comput Sci. 2021 Jun 25;7:e559. doi: 10.7717/peerj-cs.559 (PMC8237322; doi:10.7717/peerj-cs.559)
Supplement: Supplemental Information 1 — **Review Only** The dataset splits that were used in the experiment for the Slovenian language [file peerj-cs-07-559-s001.zip]

Archive with 4 entries (3 files):
- slovenian_splits/
- slovenian_splits/slo_test.tsv
- slovenian_splits/slo_train.tsv
- slovenian_splits/slo_val.tsv
