# Supplementary material for: Investigating cross-lingual training for offensive language detection
Source: PeerJ Comput Sci. 2021 Jun 25;7:e559. doi: 10.7717/peerj-cs.559 (PMC8237322; doi:10.7717/peerj-cs.559)
Supplement: Supplemental Information 1 — **Review Only** The dataset splits that were used in the experiment for the Slovenian language [file peerj-cs-07-559-s001.zip › slovenian_splits/slo_test.tsv]

data	label
Jasmin Trgo gotofi smo😃	OFF
Bravo g. Primc. Upam, da bo zdaj v parlamentu dovolj pameti in volje, da se vprašanje pravic gejev končno uredi - posvojitve in teorija spola pa sta non-negotiable.	OFF
najbolš da jih kr u en hotel dajo pa usakmu še žepnino uvedejo...	OFF
-*-*-*- Sandi Belina Kaj ti si tudi eden totih ,da jih tako zagovarjaš ?	NOT
-*-*-*- Ustavno sodišče in ta država sta totalno znoreli!!! Ljudje nimamo nobene pravice odločati o ničemer več, samo še volimo lahko to bando sprevrženo, ki nas potem jebe do onemoglosti in nam na koncu to še mastno zaračuna!!!	OFF
Dobrodošli došli v Slovenijo!!! Tle je denarja kot peska!! Pa še džamijo smo vam naredili.. Kam lepše?! Pa jagnjetina bo tudi zdej v akciji...juhhuuuu	OFF
Nimam kaj ekstra proti pedrom in lejzbikam sam naj druge ljudi pr miru pustiju in naj ne prirejajo parad ponosa in podobnih zadev, tudi ljudje ki imamo raje nasprotni spol ne prirejamo nekih parad in podobno 😣	OFF
Joo dajte jim placa svoje pa iz drzave saj 5 let se pa nebo vec slovenija bo najbrz kaka druga drzava :)	NOT
-*-*-*- js nemečm use u isti koš, če jih pa ti je pa to dost žalostno	OFF
-*-*-*- Zastopa svoj žep tako vsi sindikalisti	OFF
-*-*-*- Nauci se pisat,da te bomo razumeli!!!	OFF
-*-*-*- Romeo Kilo Katera LGBT oseba bi pa prostovoljno pri nas zaprosila za azil? Vsi ljudje iz drugih držav vidijo Slovenijo kot revno, bedno, nazadnjaško in homofobno državo na ravni Romunije, Srbije, Bolgarije in Albanije, kar pa tudi je. Niso neumni, da bi pri nas iskali zaščito, če jo lahko dobijo v Nemčiji, Nizozemskem, Švedski, Norveški, Španiji, Franciji, Kanadi ipd., kjer imajo LGBT ose…	OFF
-*-*-*- jebeš zapor. nazaj od koder so pršli... v morje! Sočutnost kažem in izrekam dobrodošlico ZGOLJ IN SAMO RESNIČNIM BEGUNCEM!	OFF
pa vi veste kaj minoret v islamu pomeni :P ?	NOT
-*-*-*- Meni ste pa vi z vašimi samo pomilujočimi, pozornosti žejnimi komentarji in posti na FB, pa kaj čmo. PS: tisti recept mavrične tortice pa je v bistvu replika LGBT zastave. Toliko o tem ....	OFF
-*-*-*- v ausvicu so peci hladne zadn cajt da jih malo ogrejejo na balkanu pa jasennovac	OFF
Nikoli in nikdar se ne bom prilagajala migrantom tujcem,sem ponosna državljanka Slovenije in moje korenine izhajajo od tukaj zato so ženske,ki se prilagajajo migrantom izdajalke Slovenskega naroda.	OFF
me prav zanima če so jih druge države sprejele tud	NOT
-*-*-*- tako je !	NOT
Zbrane ljudi je nagovorila Azijka(???), češ da so vsi migranti pri nas dobrodošli, tudi ekonomski. Zbrani govorijo čez harmoniko in ostale simbole Slovencev. Nikjer ni videti slovenskih zastav. Vrtijo tujo rap glasbo...	NOT
-*-*-*- He he prisli ste do tega da bezite v druge drzave	NOT
-*-*-*- Mislil sem na tistega, ki so ga v kadetski šoli v Tacnu imenovali " KOMOLČAR"	NOT
kdaj bo pa cerkev ki je sedaj tako goreče zavzeta počistila pred svojim pragom pa nehala ščitit pedofile iz svojih vrst pa da ne govorimo o kreditih najbolj potreben referendum je totalna ločitev vseh cerkev od države pa naj se financirajo sami majo še več kot preveč sredstev	OFF
-*-*-*- Rene to prepusti naj posameznik presodi. Pet raje v svoj Labarotorij, drugam ne sodiš.	OFF
-*-*-*- Sejo, a teb kaj ni jasno? Boš pojedel celega odojka, zraven spil 3 šnopse in močno hvalil oboje, si razumel!	OFF
-*-*-*- ZATO, ker sem proti legalizaciji pedofilstva! Ampak to vas levičarje ne zanima. Tako kot vas ni zanimalo o posilstvih, ko ste vlačili migrante gor. In vse to vas po poje***, tako kot je Švede, ki imajo vojno stanje.	OFF
Tako je, ko je vse nenormalno normalno. In ker je v naši politiki polno gnilih jajc. polno	OFF
Omg, pa kaj ste se poslusali, ko ste pisali komentarje? Jaz sem prebrala vse, pa vidim, da podpirate druge v tem, le dokler ste vi srecni. Seveda, da je treba vtikat nos v druge! Poroke istospolnih in posvojitve otrok? Pa kaj vam je? Se enkrat: jebite se vsi povprek, otrok pa kaj se mene tice nebi dobili niti v sanjah! Kdo je reko, da je normalno to? Kdo??? Zenska ima maternico in moski ima penis…	OFF
-*-*-*- točno tako..	NOT
-*-*-*- Aleš Duh, kar verjami še naprej. 💜	NOT
TO PA TI JE TRANSSEKSUALC...nimam nič prot sam dodobra razjezlo truplo bog si ga vedi ka je....... razjezlo slovenčke :D	OFF
-*-*-*- Ja o zidih so tako razmisljali krivicno, meni so vredu vse vere, VSE, dokler te pustijo pri miru. Islam pa je groznja vsem drugim veram tudi pise jim v koranu: pobij nevernike kjerkoli jih najdes... In glede na to da se stevilo teroristov ki se na podlagi tega pridruzujejo isisu pobija nevernike.. Mislim da je to zadosten razlog. Si malo preberi koran in poglej kaj se v svetu dogaja, kaj …	OFF
-*-*-*- Dihaj malo,smejijo se ti ze itak vsi,ker je vsakemu normalnemu jasno,da si moral ustvarit nov profil,ker so te blokirali,ce bi te samo jaz blokiral,bi bilo pa res cudno,da bi potem rabil no profil ... poljubi Ivana za lahko noc,da bos lahko zaspal!!!	OFF
-*-*-*- ne izdajam nobenega naroda..sam ne vem kaj dosezemo z nestrpnostjo...bojan brzdaj se svojim jezikom in glej le sebe...	OFF
-*-*-*- Se vidi da si idiot!!! verjetno kriv bog si ga vedi kakih grdobij,zato pa skrivas svoje pravo ime! Drekac pac!!!	OFF
-*-*-*- Dj dans je na brzouci veselica..:) pritta na per :)	NOT
Senada Mulalic ns je ze dost heheh	NOT
Urban Šubelj Luka Kajzer Grega Gregaklobasa Žiga Gregl neki za vs	NOT
Ne, ne bom otroka vpisala v to solo, pa tudi v katolisko ga ne bom. Veri v soli ni mesta.	NOT
Kdaj bojo pa cerkev za nas ateiste zaceli gradit?	NOT
Vi ste budale da nabija rute zbog migranto nikada neka se oni prilagođavaju evropi ako misle tu da bivaju	NOT
ali rabi kandidate	NOT
-*-*-*- Splošna razgledanost na višku, moja vera, moja stvar? Če bi bilo tako, bi tudi ti spremenil vero, saj si bil tudi ti 500 let pod Turško oblastjo.	NOT
To so ljudje,ki so teroristi in samo njihova vera velja na svetu-hočejo samo,da oni obstajajo in treba se je borit proti temu !	OFF
Tist vaš čefurski novinar pa najbrž nazdravlja ob sreče.	OFF
Vse skupaj naterat na letalo in nazaj za sirijo jaz placam eno larto	OFF
-*-*-*- You got to love those double standards	NOT
Denis Leon, pozabljaš, da prihajajo begunci čez Srbijo in Hrvatsko... Hrvati pa jih, kljub obljubam, še vedno z vlaki dostavljajo na slovensko mejo..... kakšen smisel bi imelo prosit za pomoč prav tiste države, ki same povzročajo ta naval v Slovenijo? Da se ponovi zgodovina iz davne preteklosti? Kar pa se te horde tiče... v kletke pa nazaj od koder so prišli, Če imajo tako voljo do akcije, naj po…	OFF
4 leta na ptujski gimni pa nisem nikoli nic takega vido	NOT
-*-*-*- https://m.facebook.com/SlovenijaZavarujMeje	NOT
-*-*-*- nimamo toliko policije, da bi lahko to preprečila!	OFF
-*-*-*- Fuck! :O	NOT
	NOT
Zapret meje,tako kot so mađari,pa naj gre gamat preko Italie.	OFF
Vesel sem sa Đamijo da se tudi Slovenija pridruži zahodnim državam ki jih imajo sem pa (kot musliman,Bošnjak) razočaran z arapsko muziko ker je zgrajena predvsem za muslimane iz biših Ju.republik ki nimajo nič z arabci,niti imajo tak radikalen Islam (smo že par generacij tukaj),nimamo tako radikalnega Islama kot oni(štekam da so prispeval večino denarja je pa vseeno narejena za muslimane iz bivši…	NOT
-*-*-*- Ta gospa je gnoj nad gnoji naj svoko cerkev pedopilsko sovrazi sami pedofile imajo to se naj vprasa	OFF
Predavo bom pa jaz z starim šarcem...jo pa da bo velik upisa..bo bol zanimivo..	NOT
-*-*-*- Dusko a si ti mjckn rasist?	OFF
-*-*-*- bravo Borut	NOT
-*-*-*- Nina Vrankar sej to ofak ker kretenski koment	NOT
-*-*-*- Amadej razumem jest vse nic bat, tudi to, da je vse skupaj ena velika igra. Ce pa ti nasedah islamskim skrajnezom in beguncom pa ti ziv bog ne more pomagat.	NOT
-*-*-*- In your dreams only 😀	NOT
i da dobijo dobrega jebača	NOT
-*-*-*- Hahahaha,Gogi....A so tebe tepli po glavi,da si tak ostal in tako razmišljaš? :D Človek težko ostane resen ob tem,ko prebere kake vse razlage imaš....da te kap.Mogoče ti pa škodujejo tiste inekcije,ki si jih daješ,da imaš večje mišice.	OFF
@sandi ... bistvo vsega je, da je to njihova stvar! Dokler pri tem mene nihče ne sili, da počnem nekaj, kar mi ne paše, mi je res vseeno ... in to je to ... pusti človeku biti to, kar je! Pa govora je o ljubezni in partnerstvu, ne o kakšnih morilskih nagnjenjih ipd ... da ne bo spet kdo iz konteksta jemal ... a lahko to dojameš, dopustiš???	NOT
Če majo tk radi ogenj jim pa s flammenwerferju podžgimo, mogoč se bojo pa prej skidali iz države...	OFF
	NOT
Še vlačite te nesnage čez mejo	OFF
A se ne zavzemate za nekaj takega tudi pri nori TV?	OFF
Kej policaji so za lepo videt tm??	OFF
Men je smešno kako prepričljivo se tip obnaša kot kaka diva; da mnogi sploh ne ugotovijo da je moški :) čeprav se mi zdi čist nelogično kako bi ženska lahko imela brado	NOT
-*-*-*- tristan kaj si ti med tistimi da jih zagovarjač ali pa nimaš tri čiste kako si pa ti prijokal na svet al te je prinesla prekmurska štorklja ali te je mama rodila budala	OFF
-*-*-*- Sej bo ze drzava placala ne skrb haha	OFF
Ta prvoaprilski prispevek pa sploh ni smešen.	NOT
-*-*-*- Na bruhanje mi gre ko te vidim. Fuj	OFF
-*-*-*- Anabela žal je to res!! Pod Kresalovo, ni dosti manjkalo pa bi se v parlament zavlekli še " živalo fuk..i !" Res živa žalost!!	OFF
Hahah tok o tem ke imas bivanje	NOT
-*-*-*- Ce si rojen v sloveniji,to ne pomeni tud da si!!!!!!!!!!!!!vazne so korenine!!!!!!!!	NOT
Kdo pa so večji spolni iztirjenci,kot klerofašistično pedofilski župniki,zato predlagam da najprej počistite svojo pedifilijo ki ji ni para na svetu.	OFF
Da jih ni sram...bogi otroci, njih noben nč ne praša...SRAMOTA. Homiče bi pa itak sam na vlak dal, pa zašvasal pa v morje...bolniki!!!!!	OFF
In spet priloznost za zahojene kmetavzarje da se pokazejo in kot vidimo takoj so se postavili v vrsto. Hvala vam ker me pogosto spomnite da bi se moral pocutiti kot neka podgana v tem vasem prelepem kraljestvu. Nisem izbiral kje se bom rodil in kako mi bo ime. Hvala.	OFF
-*-*-*- Prosim ,če ne koristite otrok za svoje propagande....gamat😠	OFF
-*-*-*- hja, mogoče, ko boste nehali gejevske pare označevati za nenormalne, bodo pa nehali paradirat, da opozorijo na diskriminacijo, katere primer ste recimo vi.	NOT
in nagrada za najbolj primitiven narod gre.... SLOVENCEM! ;) res žalostno, da nekateri blatite in ponižujete vse kar je drugačno. če bi tu in tam gledali na stvari izven okvirjev, vam ne bi škodilo.	OFF
naša tinkara ful dobra	NOT
-*-*-*- Clovek lahko v zasebnem zivljenju pocne kar zeli, lahko si ga tudi drka na slike otrok zaradi mene, saj baje to ni kaznivo.	OFF
TUKAJ PRIHAJA REPRESIVNA NASILNA HOMOSEKS.- GAY POLICIJA - GAY-STAPO: Prvo pravilo je da ljudje torej homoseks. ljudje ki trdijo da so diskriminirani, zatirani , potlačeni - postanejo samo ZATIRALCI, NASILENŽI ( When the Bullied Becomes the Bully http://www.livingsafer.com/.../when-the-bullied-becomes... ), sedaj po 6. letih lahko rečemo da je ta ista skupina preko svojih aktivistov in močnih zav…	OFF
Potoučt pa u morje zmetat!	OFF
Tudi jaz - LOVE <3	NOT
Vsi ki ne verjamete da je to mogoče preden negativno komentirate malo poguglajte...	NOT
-*-*-*- Maja Kralj koliko si stara, da klatiš take neumnosti? Jaz bi rekel, da sploh ne veš kaj pišeš.Zame si navadna koza.	OFF
Hahahaha Denis Žižek	NOT
novinarji največ sovrastva sejejo prokleta govna	OFF
-*-*-*- Jaz bi reku da je vera ubila največ ljudi in še zmeraj ubija primerjat vero in ideologijo ter se spraševat kdo je več ljudi ubil je bolno. Oboje je zame en fakin šit	OFF
Takim so vcasih rekli KAPUN ,eurogong,.	NOT
Aktivisti naj skrbijo za migrante iz lastnega proračuna!	NOT
https://m.facebook.com/story.php?story_fbid=917873721639931&id=100002519361788	NOT
-*-*-*- Dej nehi nabijat neki na pamet, ljubitelj cerkve in pedofilije. Pomagu sm vec ljudem kot jih ti poznas in cerkev nima nic s tem. Ce bo pa kdo gledal zviska Slovenijo kot nestrpno, jo bo pa morda zarad tega, ker se vlaga kurcev referendum samo zarad tega ker hocejo imet homoseksualci enaki pravice kot ostali!!! To je bolna druzba, gospod ljubitelj cerkve.	OFF
-*-*-*- Jebe se meni za RKC ! Tudi če samo omenim, kar-koli proti rdeči bolševiški golazni sem že janšist in domobranec ! Sem primorc in od 78 do 89 v tujini, torej svetovljan, preko 60 držav vsi kontinenti. In vi boljševiški osli mi boste uravnavali profil, bedniki !!!	OFF
Da se nasilje nad državljani Slovenije ne bo dogajalo podpišite peticijo proti gradnji džamije http://www.pravapeticija.com/peticija_proti_gradnji_damije	OFF
-*-*-*- Darko Ljulj, vedo, kaj napisati, na otroke smo občutljivi ... a sploh ni to vse, gre za pravice dedovanja, bolniških itd. itd. ... mene je prav sram...	NOT
-*-*-*- Absolutno. To mora veljati za vse vere.	NOT
-*-*-*- Oni so extraa	NOT
Bo treba več koz nabavit za na dvorišče pod migrantskimi stanovanji.Bodo potem manj otroke in ženske lovil.	OFF
Če lahko svojemu otroku obrazložite, da je sv. duh brezmadežno oplodil 13-letno Marijo, ki se je potem poročila z veliko starejšim Jožefom, rodila Jezusa, ki je človek in hkrati božji sin in je po bičanju in križanju umrl in 3. dan vstal od mrtvih ter na koncu odšel s telesom v nebesa, potem lahko razložite tudi, da se včasih zgodi, da se zaljubita osebi istega spola in imata skupaj otroka!!!!!	NOT
-*-*-*- Kuj vadit na njih...	OFF
-*-*-*- Miha Sedlar prvo je bila ortodoksna.	NOT
Hitro strel v glavo,nic sojenja,to so samo stroski drzave in odvetnikov,saj na koncu ju bodo pa itak spoznali za nepristevne in pogojno izpustili iz kake psihiatrije	OFF
-*-*-*- Dejan Rodela dj ne bluzi Važnu je da vas kristijane vsi marajo 😂😂a es mi pametan	NOT
Mi bomo najbolj najebali saj bojo povsod okoli nas in pri nas.	OFF
-*-*-*- hahaha	NOT
-*-*-*- Zakaj pa ne sodi dzamija knam.	NOT
-*-*-*- Ne razumem tvojega jezika.	NOT
Zaključni izpit v 9. bo pa opis in uporaba AK-47 ane :) ka si ti fukjen bi reku štajerc :)	OFF
http://www.piovegovernoladro.info/2015/06/03/a-crema-gli-islamici-organizzano-un-incontro-per-dichiarare-la-loro-estraneita-alla-tradizione-e-alla-cultura-italiana/	NOT
-*-*-*- An Chy ti odpri oči..v politični manipulaciji ni prostora za srce. Ko se boš bala po ulici hodit, boš razumela.	OFF
Tisti, ki hočete met te begunce si jih domov peljite. Pizda, folk - slovenski državljani nimajo za jest, brez služb so, ker jim ta gnila država in nasplošno EU ne omogoča NIČESAR, zdej bomo pa več naredli za te begunce al kak? SRAMOTA! Najboljša je pa tak on video, ko pravi begunka da v Sloveniji ni prihodnosti! Še oni vejo v kaki pizdi smo!	OFF
-*-*-*- Ladislav Abina ŽAL TUDI MENE TO ZANIMA KAJ HUDIČA JE TO..MORDA JE V PARLAMENTU DRUG NAĆIN IZRAŽANJA,KI TO RAZUMEJO LE POSLANCI..MED NJIM SO TUDI TAKŠNI,KI SO DRUGAĆE USMERJENI PA JIH ZARADI TEGA NE OBSOJAMO..VSAK ŽIVI TAKO, KOT MU PAŠE...BANDA TAM DOLI !!!!	NOT
širjenje sovražne propagande....zlo se hrani s strahom in nevednostjo	OFF
-*-*-*- Polno nereanice...nemore vsak pocet kaj zeli...pederajsli majo svoje pravice, bolniki ki umirajo pa so v prekrsku ker so se odlocili za alternativo v obliki konopljine smole...to so nepomembne stvari skom kdo spi, pa nam perejo mozak stem da se pomembne stvari potapkajo...	OFF
Vsi certificiranci močno povezani z MOL.	OFF
-*-*-*- Zakaj?	NOT
500 hahahahahahaahahahahahahahababahahabahahahahhaahhaha če bi celo gajbo spil bi jih pa mogoče res tok vidu.....	NOT
Putina niso povabili?	NOT
Dej to preskočiš 😂	NOT
-*-*-*- Prekriti :)	NOT
Luka KoblarŽak Buser	NOT
-*-*-*- Slovenija moj doma..;)	NOT
To ni avtorsko, ni njegov/njen izum. So ga prehiteli, migranti namreč. Vsi so mladoletni!	OFF
-*-*-*- https://youtu.be/zIfClkYlnvU	NOT
-*-*-*- Ta zakon vsebuje mnogo vec kot samo da istospolni lahko zaživo po svoje( in temu pravzaprav sploh ne nasprotujem) Morda je čas da se izobrazite, opravite državljansko dolžnost ter o stvareh ki se "dotikajo" vseh državljanov najprej dodobra preberete. Ce ste to storili imate svoje mnenje o zakonu, kar pa vam ne daje moznosti kritiziranja in nespostovanja dela nekoga drugega, ki njemu pomen…	NOT
klerikalke ja.....	NOT
-*-*-*- Ma,dej izražite se lepo,to je žaljivka,kva pa če bi tebe klical heterič?	NOT
vidim večinoma moške...kje so pa nihove žene??? doma se bojujejo namest njih???	OFF
referendum stane cca 4.000.000 EUR - po poročanju medijev. Kdor ga hoče imeti naj ga tudi plača - torej bi moral vsak podpisnik 'prispevati' cca 200 EUR (20.000 podpisnikov), poslanci pred glasovanjem 2x toliko!!! Zbran znesek bi morala predložiti skupaj s podpisi. V kolikor ne bi bilo referenduma bi šel celoten znesek v dobrodelne namene - npr ''botrstvo v Sloveniji'' ...	NOT
To so pi**e. Raje se prodat kot borit za pravice. Koliko je pa ta anketa verodostojna?	OFF
In kdaj boste pogruntali,da stranka SDS širi laži,spodbuja versko in rasno diskriminacijo,zavaja javnost ter ima za sovražnika vsakega,ki se ne strinja z njimi?Ker tako poznate zgodovino,potem bi morali tudi opaziti ogromno podobnosti SDS-a z Hitlerjevo nacistično stranko,al boste še kar blejali,da to pa ni res?!?	OFF
evropa podpira naj rešuje,to je le golazen ki beži pred zločini iz južni držav mal naj pogledajo kaj se išče in kaj je v begunskih centrih,nastadamo spet mi in to plačujemo tako in drugače	OFF
končno se neke pravilnega dogaja v toti naši državi jebemu mater :D ko bi le blo še več tak dobrih novic!!	OFF
-*-*-*- Sergej men se zdi da imas ti izkusnje s tem. Ponavadi ljudje ki imajo predsodke do tega imajo tudi zeljo.	NOT
no pa boste v vedro z drekom brcnili...	OFF
Aja še to - naj bo referendum sam naj ga plača tisti ki ga je predlagal in to iz svojega žepa potem bomo pa videli koliko so naklonjeni ti frajerji družinam!!!!	NOT
-*-*-*- Kaj ti pises ... zalostno	NOT
-*-*-*- Potem tudi samohranilci ne morejo imet otrok? Pomembno je, da ima osebe(o), ki mu stojijo ob strani in znajo vzgajat. Kakšni korist bo pa imel od npr. očeta, ki je pijanec? Očeta, ki ga skoraj ni doma? Ali take matere?	NOT
-*-*-*- kdo ti je kriv če maš mejhnga	OFF
kaj? in mi placujemo davke...	NOT
Neka je sa hajrom i srećom početak,jako lijepa vijest i akobogda na otvorenje uskoro😊	NOT
-*-*-*- isces bolse zivlenje pa umes delas sranje, da ja negativno mislenje ustvarjas, kje je tukaj smisel?	OFF
-*-*-*- Mislem da ma usak svoj mnenje. Ne usmerjejte pozornosti na probleme v družinah, pravzaprav so prisotni povsod v različnih oblikah. Če se nekdo zavzema za svoje mnenje in nekdo z njim to deli je vreden najmanj spoštovanja ker zagovarja svoje mnenje, ima zraven še resne argumente za razliko očitkov zadnjih komentarjev ... moje mnenje tu sicer ni pomembno, pomembno je to da ga imam, ter ga n…	NOT
-*-*-*- Anže Ebner kr sprejeli jih boste vasa politika je zakon imajo dušo za razliko vas skovenčkov pa vi nebi sprejel nikogar pa čez hrvate mate kej za rečt pa najbol nacističn narod ti je slo	OFF
-*-*-*- Cak ce bo res ta sola se bojo sele pol zavedal kok ns je 😉	NOT
Js mislim da tisti ki bi jim odprli vrata sigurno niso Slovenci!	OFF
-*-*-*- Monstrum te napravijo	OFF
-*-*-*- Oh, z ljudmi tipa Marijan Pojbić se ne splača spuščati v argumentirano debato. :)	NOT
-*-*-*- Hahahaha	NOT
Kdo bo pa placal tem protestnikom...davkoplačevalci verjetno kot vedno.	NOT
-*-*-*- Luka Stanonik, nadaljujem tvoje pisanje - ukiniti javna naročila, tudi tu se izgublja ogroooooomno denarja. Malo pa smo zašli iz osnovne teme, a seveda ti dam prav.	NOT
pa še to da ne bo kdo rekel leva al desna.. nisem volila te vlade ki je sedaj na čelu.. pa za cerkev niti.. sem za svojega otroka!!	NOT
-*-*-*- sram naj te bo	NOT
-*-*-*- Kaksno swojo mislis naso oz. mojo... Hahaha	NOT
-*-*-*- Igor Drago teb je treba zobe podret KMET	OFF
Ka so tečni z temi istospolnimi, se jim se zmešalo	OFF
Preverite? Kje pa lahko preverim?	NOT
treba jih je ustavit na meji čene bmo najebali veliko je lačnih tudi naših državljanov mi bomo pa futrali tuje državljane	OFF
-*-*-*- Jeliću;s tem priimkom si ti za slovence tud migrant	NOT
-*-*-*- noben begunec si ne želi ostati v Sloveniji...vsi hočejo na sever, mi se nimamo kaj bat haha kar se pa vojske tiče je imamo pa manj kot je beguncev zgolj na tem vlaku ;)	OFF
Prebivalci se bomo sami oborožili ker država nas je pustila na cedilu politiki pa itak samo lažejo.	OFF
Nagnat idiote na meji pa vse obrnit pa teraj drhal aktiviste pa kaznit osle zahojene	OFF
Alan Kaučič	NOT
-*-*-*- Cvetka Ljubiteljica Knjig Marjetka miran retard: yall girls need jezus and a book.	OFF
LEPOTA??????? sej smo v Slovenski allo?????? Kaj vse je narobe z vami??	OFF
Ro Ki evo stigli jarani :-)	NOT
Martinovo je že mimo in rac več ne rabimo!!!	NOT
Upam da se bo tut naša Slovenija zaščitla edino pravilno , vse na avijon in nazaj od koder so prišl , neki begunci pa ja dnara majo več kot mi ki se vsak za sebe borimo za ta bedn dnar in da si lahko kaj ustvarimo !	OFF
A zdaj boste verjeli napovedim babe Vange, ko ste se norčevali iz nje. Vse bo kmalu resnica postala, pa če si levičarji še tako zapirate oči.	OFF
-*-*-*- Misls da je slo wec k balkancow (cefurjew) w sloweniji?	NOT
Ko pogledam kaj ljudje pišejo, me je prav sram, da sem jaz 17 letnik, bolj uzgojen od njih, če ne znaste ceniti tuje, tudi svoje neboste nikoli. Samo ena beseda ŽALOSTNO.	NOT
Toliko zgražanja ob tem. Tu, kjer zverinsko pomorjeni ležijo po breznih, množični morilci pa v grobnici narodnih herojev. Halo? ... Takole nekako je izgledal Janšev tvit na zločin pri Krškem. No, kako se vam zdi, pa je šlo za neprimerno večji zločin, tukaj pa ščuvate ovce z gostilniškimi čenčami.	OFF
-*-*-*- Nana to je samo zaradi tega ker noben noče teh ljudi zaposliti. In ko jih zaposlijo jih kot v primeru vegrada in sctja potem ne plačujejo. Delajo 16 ur na dan in pričakujejo minimalno plačo, ki potem to ne dobijo. To je edini razlog zakaj so tam.	NOT
In zakaj jih ne bi ?	NOT
-*-*-*- Domimik Dominik Javoršek poglej glavni nk maribora je bosanac zato cuti kam da gres vse iz juga su mogoce i tvoj deda je iz juga zato bodi tiho ne bodi toliko pametan	OFF
Debili...	OFF
tole je mal narobe napisan- naslov bi mogu bit: "Tretjina slovencev je REKLA, da bi sirskim beguncem odprla vrata svojega doma."	NOT
-*-*-*- Pa oprosti nočm bit žaljiv do unih k so res bogi in bežijo seprau govorimo o 20% migrantov :) ostalih 80% pa se sam upraši kaj so pršli sm delat ;)	OFF
NOVINARJI - MRHOVINARJI. eno stran zgodbe bojo šopal kokr se da ,da bo show, ko se bo ta zgodba že zlajnala, bojo pa šele drugo plat prikazal, da bo spet show. kok ljudi je že na svetu po krivici najxxxl, zato da so mediji nardil šou. in pol en novinar reče, ja pa tak je pač posel, MRRRRRRRRRRRRRRRRŠ. Monika homofob? pol sm pa jst tud in kar nekaj nas je, naredte show. LEŠINARJI	OFF
-*-*-*- mogoče to drži za nekatere države EU-ja, a žal ne za slovenijo in to zaradi požrešnih kapitalistov in politikov. bomo pa kmalu mi postali begunci v lastni državi.	OFF
-*-*-*- Žiga Bajc.ne sklepaj po sebi.majmun.	OFF
Zakaj imamo vlado poslance ko pa zagusti pa referendum nobene odgovornosti nimajo samo plačó za spanje in poceni žrtje na naš račun	OFF
-*-*-*- Hahaha	NOT
Cirkusvizija, pesmi pa so itak pol ali pa vse prepisane. Tale je pol od Bon Jovija (I will always...), pol Tina Turner (Golden eye).	NOT
-*-*-*- ce 3 leta stare otroke ucijo rezat glave!! si vidla posnetek z plisastim medvedkom? se ti zdi to normalno?! za otroka bo cez deset let to normalno kot zate,da ko gres srt da si s paperjem rit obrises1	OFF
Imam raje umetnice, ki niso kosmate....po obrazu, mislim....!!!!!!!	NOT
-*-*-*- Vse so mel!	NOT
Bravo Sandi	NOT
-*-*-*- Točno tako. Prvo je treba za begunce poskrbet pol pa za nas ane... Golazen!	OFF
ja by som cakala na druhej strane plotu a strielala by som ich jedneho za druhim . co ved nakoniec budeme mi v nasich statoch ilegalci lebo oni nam zasadnu krajinu a budu nas jebat do hlavy to teda nie nech idu tam kde patria ved mi nemame z coho zit a este budeme musiet nim platit byvanie zradlo atd. kde je hitlercek teraz nech nam pomaha	NOT
-*-*-*- Vezo	NOT
Mene je sram, da sem vaša sodržavljanka ! Ke jaz živim ???????	NOT
-*-*-*- Boris Veznaver - kdo govori o veri, mona neizobražena	OFF
-*-*-*- Bedak to glavo nosi, idiot	OFF
-*-*-*- NIHČE saj samo iščejo pozornost v resnici pa niso humanitarci nimam nič proti migraciji a ne na tak način kot se dela pri nas	OFF
	NOT
-*-*-*- Lepo, da ne skrivas 👍	NOT
Ne nebi. Definitivno da ne..	NOT
-*-*-*- Sej majo na pocku vaje :-D sam tarco nej premaknejo pa bo reseno ... Pride pomojm cenej kukr jih u jamo vozt pa prevoz placevat :-D	OFF
ljudje rojeni v sloveniji pa ne morjo sluzbe najdt komi se prebijajo iz meseca v mesec razbijajo si glavo kaj pa kako, vi boste pa enim outsiderjem iskal dom, sluzbo pa picko lepo materino?.. logika vam je na vrhuncu? nasli ste se vi neki kurcit pa kao da se svetu pokazete humani.. humani moj k**** imbecili.. raj naredte neki za svoj narod ne pa za ene "begunce" k mi bo cez par let pred vrati z b…	OFF
Drugace pa, tisti ki si zelijo begunce naj si vsak enega pelje domov pa naj ga prezivlja. Pa bo dobro delo naredil.	NOT
-*-*-*- PREBERITE SI TOLE PAMETNJAKOVIČI. Če boste razumeli, seveda ;) Komentar prepisan od Jelene Asič !!! Beguncev torej nočemo v Sloveniji, hkrati smo pa užaljeni, ker oni nočejo ostati tukaj. Moti nas, ker hočejo v Nemčijo, hkrati pa prebiramo oglase za delo v Nemčiji. Čudimo se, ker imajo pametne telefone, saj smo mislili, da ljudje v Siriji živijo v jamah. Mlade moške bi poslali v vojno, hk…	OFF
-*-*-*- Zlatko Mehić primerjas srednji vek z letom 2015 a ti to resno??	NOT
-*-*-*- Ne bo dau klun lastnik zemle	NOT
Tale Nova24 je pa še huje kot rumeni tisk. ;)	OFF
dobrota je sirota ... norca se delajo z nas ... vlada pa spi	OFF
Jaz bi pa Novo TV vprašal, če jim gre kaj na bruhanje branje takih, polpismenih, sovražnih komentarjev "pravih" Slovencev?	OFF
Končno , bravo za Ljubljano i bravo za Slovenijo 👏🏼👏🏼👏🏼	NOT
Pa to ni res, s takimi ljudmi mora biti nekaj hudo narobe, saj ni važno al je peder al lejzba.......to ni človek.	OFF
zapisat vse dobrotnike in jim dodelit kakšno družino - si bodo kar hitro premislili !!!	OFF
že zavajajo , to NAJ BI SE LAHKO zgodilo pa se ni ,...	OFF
-*-*-*- Un bi usaj red nardo	OFF
Jebo ga Janša v glavo !	OFF
Sorošovi plačanci:.	OFF
Been here, seen that :)	NOT
-*-*-*- Tud, če bi blo to vse res ... še kr raj "Slovencelj" k pa čapac ... čeprav bi reku, da pod "slovenceljne" spadajo tisti, ki so bli generacijo nazaj razredčeni z busansko krvjo ...	OFF
Big deal. Istospolne družine že obstajajo v Sloveniji. Umetne oploditve lezbijkam opravljajo v vseh 4 sosednjih državah, istospolne posvojitve so najbližje Sloveniji možne v sosednji Avstriji. Za LGBT osebe ni nobena znanstvena fantastika otroka dobit.	NOT
-*-*-*- Tako je,vse čestitke za napisano,in bom med drugim povedala svoj slučaj izpred dveh let,ko sem na kopališču v savni doživela da sta me dobesedno okupirala dva svingerja iz okolice Mb.in sta me tri ure morila kod nočna mora,da bi odšla z njima domov in da bi se pač poigrali skupaj v postelji...😯😯😯...jaz sem bila že čito izmučena,no potem pa sem le pogruntala en izgovor da sem se jima izpul…	OFF
-*-*-*- Dejan Rodela daj bog da se "zatrapaš" v eno muslimanko al muslimana ;) Veliko ljubezni in spostovanja ti želim :)	NOT
-*-*-*- takih neumnosti niti komentirat ne mislim. naslednjič se malo pouči o zadevi, preden nameravaš pridigat o njej. pa ne se tolk razburjat ;)	NOT
-*-*-*- pa saj ne bojo vas posvajali ki ste proti	NOT
-*-*-*- Tišlarjev Uri ,In koga kriviti? Begunce? Niti pod razno. Kriviti Američane, potem Nemce in Angleže, pa Francoze,kateri so podprli Američane, obenem so manjše države prisilili da se pridružijo njim v podpori Američanom, pa so celo sankcije uvedli Rusom, zaradi teh sankcij je večina podjetij na robu stečaja. primer, samo Moskva ima več kot 12 milijonov prebivalstva,vsi vemo da Nizozemci pro…	NOT
Svet je šel v tri krasne...	NOT
Pa se vedno jim bo vse na voljo, se vedno jim bojo stisali vse v rit. Brez besed	OFF
a ga ne zna noben od sosedov okol kepe??????čudno,da si sploh še upa domov....	OFF
Nič Štajerci stare zaloge odkopat pa v Šentilj spucat gamat..tisti kateri pa jih zagovarjate pa si jih domov peljite...OGRAJO POSTAVIT Zbudite se že enkrat SLOVENCI	OFF
Ne daj se zoki jebat janši udari navali	OFF
So jo postavli na naši strani ???? No....koji k....se tolko brigate za sosede...brigajte se zase	OFF
Hudič bo , ko bodo Hrvati začeli postavljati to od aprila vsako leto za nas imigrante...	NOT
Od kod vam ta novica? Imam vecino sorodnikov na Svedskem, pa nihce o tem nic ne ve? Niti jih vidijo...	OFF
-*-*-*- Cvil ti mami	OFF
-*-*-*- Adnan Veladžić A ti še vedno misliš, da prihajajo samo begunci ?	NOT
Na imigrantski mladini svet "stoji". https://www.youtube.com/watch?v=Wj9LLC7GZQk Pridruži se, če ti ni vseeno za svojo domovino: https://www.facebook.com/stranka.slovenskega.naroda.ssn	NOT
-*-*-*- ma ja sej lej zivljenje je fino, vse je fino kaj pa se hocemo mi sej je lej ja	NOT
-*-*-*- Se kar ne porajtas kok si glup ? :) Moj dedi je biu v slo se preden si se ti rodiu i se preden si meu svojo drzavo tko da noben ni za tabo lezu. A nas je takih pou miliona ;) Nimam ne srednje ne osnovne ampak se še zmer lah pohvalm da mam pamet 100x vecjo od tebe. Ti pa pojma od pojma. Bod pridn ce ne bos usak petk v dzamijo hodu ;) ALLAHU AKBAR	OFF
-*-*-*- Poglej v knjigo. Razlika med pedofilim in homoseksualcom.	NOT
ker štikelc tale z zmajčkom, korajžen ni kaj, če bi en hetero takole ponosno paradiral, bi bil z zmajčkom vred po hitrem postopku že pod ključem :)	OFF
-*-*-*- V zivalski vrt jh iskat pa bo zadeva resena :)	NOT
se vidi čigava je tale Nova24 haloooo	OFF
ABNORMALNO!	OFF
-*-*-*- Pa pameten pa glasen, mu je zrastu greben!!	OFF
Golazen.	OFF
-*-*-*- in to je tvoj argument? pa brez teksta si ostal tudi tam ko sem pokazal kako svinjarijo sele studentje na lampijonckih delajo, da ne omenjam zazganih kontejnerjev... ampak to je ok, anede? jaz samo postavljam ogledalo	NOT
naj že zaprejo meje ???? !!!!	OFF
mater mi gre na kozlanje	OFF
-*-*-*- :))) vas bo enega lepega dne bog vzel za šalo. Pohcijem se na vajini familiji in alaha	OFF
-*-*-*- Thomas Marincek maš ti dokaz da je?	NOT
-*-*-*- Špela Łedinek cestitam Špela,lep odgovor vsem	NOT
-*-*-*- Kuhla efekt...brain defekt...😂😂😂😂	OFF
Mislim da si vi to sanjali.	NOT
-*-*-*- Sebastjan mogoče jih res ne zanima Slovenija.... nam pa ob prehodu lahko naredijo dosti škode, pa kakšno bolezen prinesejo s seboj. Lp	OFF
Zdaj bom nekaj naredil kar nočem , ampak bom, glede na vso delovanje naprej proti državi, družini, moškemu in ženski in našim 400.000. otrokom, vendar bom rekel naslednje : Poglejmo: homoseksualci in homoseksualni aktivisti so zasedli Ljubljanske ulice in trge https://en.wikipedia.org/wiki/Liberal_Fascism – kot Hitlerjevi rjavosrajčniki. Obsedeni so bili z ulico ( parada ponosa ) uličnim teatrom,…	OFF
-*-*-*- Misliš tiste rdeče ki je ravnateljica gimnazije na Ptuju. No zaradi takih ki vsiljujejo homoseksualnost v mladino smo bili PROTI	OFF
-*-*-*- Zakaj bi sprejemali drugacnost? Ne sovrazim drugacne,ampak se ne strinjam z njimi.danes je vse nenormalno normalno..ali si moski ali zenska,ta concita je cista provokacija in pljuska normalnimi vrednosti	OFF
že po naravi ne moremo biti povsod izenačeni to je dejstvo, nismo vsi enako pametnim, se ne trudimo vsi enako, si ne prizadevamo enako, ne naredimo enako dobro tako je in to so zakoni narave,ne razumem zakaj parada v letu 2017 saj nismo več v letu 1950 in prej da bi bili tako zapostavljeni, družina je pa družina in naj jedrna tradicionalna tudi ostane mene ne moti, moti pa tiste ki bi radi destab…	OFF
Dejte si že enkrat nekam napisat, da so vaši otroci vaše ogledalo, malo manj naj vas skrbi kako kdo izgleda, pa kaj v postelji počne, pa bo za vse prav.	NOT
logicno	NOT
-*-*-*- Hvala za tvoj "nasvet", vendar se mi pedri in lejzbe gabijo in manj o njih slisim, raje jih imam! Ti se pa le uči, življenje ni potica! Pa srecno!	OFF
Znan kraj ,znane osebe ,znana vsota denarja , kaj čaka tožilstvo ?????	NOT
Pa kaj je zdaj S TEM CERARJEM A NE VIDI DA SE BLIŽA ŽIVI KAOS V SLOVENIJO IN NE ZAPRE MEJO ..... VOJAKE NA MEJO IN VSE NAZAJ POSLAT.....	OFF
Ma ven z njimi vsi se jih otepajo	OFF
-*-*-*- ne drgač nisi...ma noben ne govori o dominaciji! to pa da islam ni zaželjen ne odločas ti ne js in ne tebi in meni podobni! ker je Slovenija demokratična država je jasno napisano da izražanje vere ni omejeno samo na krščanstvo. Slovenija ni Severna Koreja in se ne more izolirat, bluziš o dominaciji pa ne vem kaj še? Slovenija ne bo propadla zarad ene džamije. a kar se tiče nazadnjaške ide…	NOT
Klerikalci ne smejo jebat te države,ker so itak naredili že dovolj škode!!!Bivsi zapornik Primc,kot kriminalec bumps pravice javno delovat!!!..bruh..	OFF
-*-*-*-	NOT
-*-*-*- Pejd še mal biblijo brat :) in masaker križarskih vojn in zažiganje žensk kot čarovnic in križanje pripadnikov templarjev in tako dalje in tako dalje :)	OFF
-*-*-*- Hvala, Tone, poznam :) sicer pa imam svoje prepričanje, dilem ni... zmeraj pa sem za konstruktivne debate. ... Ne iščem odgovorov zase, sama jih imam...	NOT
Res nekaj pametnega od teh naših poslancev.A kaj res vsi mislite,da bodo tako hitro dobili otroke v posvojitev? Hetero pari zelo težko dobijo otroke v posvojitev in jih čakajo številne procedure.Zato bojo homoseksualne družine še toliko bolj težje prišle do otrok.Jaz osebno sem za sprejetje zakona,ker želim da jim pripadajo pravice tako kakor nam hetero družinam.	NOT
-*-*-*- Pa potomcov itak ze nimate sej ste ze tko manjsina v lastni drzavi fukate se pa itak ne rodnost vam je na dno tko da se ne sikeri za potomce slovenci ste itak sli v kurac v vseh pogledih tko da se selte po avstraliji austriji nemciji slo bo počasi čefurska država in jankovič nam bo precednik slovenci čez 50 let vas bo samo še 20 posto nč bar begunci dobrodosli	OFF
Res ne morem verjet ,da nas lahko neki prišlek in skorumpirani izdajalec prodata že homičem !!! Ne vem kam to vodi še je kje kakšno sranje da ga CMERAR nebi podpiro z našim denarjem ?	OFF
Katastrofa..brez comentarja .prosim vas lepooo..!	OFF
Vesna Vilčnik...klub Češplja. Nikol je ne bom pozabla, ko je na tvju mela svojih 5 minut. Bila je popestritev deževnega dne, bila je razlog za boleč krohot v naši familiji. Slava ji, tej kredibilni, čuteči in široko razgledani ženski osebi! Vesna <3	NOT
Ne.	NOT
Referendum o družinskem zakoniku gre v ustavno presojo, so odločili POSRANCI.	OFF
na kitajsko nej grejo :D	NOT
-*-*-*-	NOT
-*-*-*- Vsa čast Denis !	NOT
Zanimivo da jim ne gre za otroke takrat, ko jih župniki otipavajo in kdo ve kaj še vse...aja sej oni to lahko delajo mislim...kdaj se bo cerkev ki nima nič z državo nehala vmešavat? Ni problem sam naj prvo plača kak davek da lahko pol svojo voljo izraža...	NOT
Look at Australia what happened with all the Muslim's refugeas. We had to stop all refuges coming here , or they will destroy our way of living . 80% are on center link benefits and me the tax payer have to support them. The same thing will hapen in Slovenia . Tay will want you to change to there old choulcher.	NOT
-*-*-*- Samo Poštrak, prijateljček, pozabil si glede Vukovarja povedati, da je iz njega v Srbijo bilo pregnanih ali pa je zbežalo skoraj 14 tisoč vukovarskih Srbov. To je bila približno tretjina mestnega prebivalstva. Hrvaške HDZ oblasti z oboroženimi ekstremisti so jih preganjale pred začetkom bojev za mesto (april - avgust 1991). Sombor, Novi Sad, Apatin, Bač, Šid, Bačka Palanka, Sremska Mitrov…	OFF
-*-*-*- Suzana Kostner "... v njih fante oblačijo v punčke in obratno....." .... Ornk morš bit usekana da verjameš takšnim bedarijam....!	OFF
-*-*-*- Koltura😀😀😀😀	NOT
Se dokumentov nimajo da bi vidl kdo so sploh...vse postrelat to so sami teroristi !!	OFF
sami psihopati !!!!!	OFF
Grozno bi bilo, če ne bi bilo smešno.	NOT
????!!!!!! a nekomu nekaj manjka???	NOT
kaj pa zdaj??? to kar se naredi s prestopniki,... nobene znanosti ni za to potrebne...	NOT
Prokleta gamad kjeje zej hitler -.-	OFF
-*-*-*- Pa to da si v italiji, mi je realno vseeno, sam ne pozabt da si tud ti migrant ;) ampak to ni moja stvar, nimam razloga sovrazit, upam da te tud domacini nikol ne bodo.	NOT
-*-*-*- Ne vem kaj naj rečem ampak v Ljubljani in Sloveniji živi ker nekaj muslimanov in se mi sdi lepo da majo tudi oni svoj prostor za molitve poroke . Drgač ja taki časi so da je to razumljivo da človeka je strah ampak Uni ljudje ki delajo teroristične napade oni sploh nimajo nobeno vero.	NOT
-*-*-*- Bravo!🙌	NOT
No damo primer , če bi tukaj divjala vojna v slo. bi marsikdo od nas zapustil državo in če poleg tega še veš, da drugod obstaja mir in boljše življenje. .In če se zavedaš, da imaš priložnost zdaj in samo eno življenje. .kaj pa humanost, sočloveštvo , takim ljudem je treba pomagat ne pa pisat te bedarije. Bežijo pred vojno.	NOT
-*-*-*- Seprav rabmo stromarja. Tu je SLOVENIJA ne Jugo nikol nismo bili na isti frekvenci. Vsem tistim jugo nostalgikom pa castim enosmirno vozovnico OK	NOT
-*-*-*- Gospod Janez ne nisem lezbijka, imam moza in otroka. Samo pa razumem, da se lahko rodis drugace. A naj zdaj drugacnega ubijemo? Dokler ne skodi, nimamo se cesa bati. Pa za vas moske je to odlicno. Cim vec gejev, tako da bo cim vec prostih zensk za vas. Treba pozitivno gledat na zadevo 😉	NOT
pod nujno z njimi domov od koder so potekli sak v svojo rojstno državo tam pa lahko imajo svoje šole pokvarjenosti	OFF
-*-*-*- Jebem ti mater	OFF
-*-*-*- Kaj mislis da geji nimajo tezav da nevarajo lazejo pijejo itd tudnoni so lahko socialni problem ker so tud oni ljudje tko da dej k bos meu svojga otroka dej gejom da ga cuvajo sam ne jokat pol k ti bo otrok gej. Mingrede tega zivali nedelajo.nimam nc proti gejom naj delajo kar hocjo sam mal prevec povzdigujete geje nas pa zatirate. Za sebe sm preprican da bom edn bolsih fotrov.aja nism gej	OFF
-*-*-*- Ok;)spt neki gobcas predn prevers;)standart	OFF
Pa od kod vam taki podatki? Kaj fojtrate folk nekaj na pamet..	OFF
jaz jih vidim 20 ne vem kdo je bolj neumen??	OFF
-*-*-*- Kenan Rizvič prvo stoletje kar je islam obstajal	NOT
zver	OFF
Ne smejo prit ker bodo se tukaj ustavli in bodo v nekih sotorih spali in jeli nato bodo vse dobli in nasa drazava nas niti pogledat noč . Prvo bi mogla nasa drzava pogledat nas za slovence in nas spravit vun iz krize pol se lahko za druge gledamo tak je to !!!:-( :-(	OFF
	NOT
	NOT
Vse lepo in prav, nimam nič proti, prav je da gremo naprej......me pa pa moti glede vlade, da o takšnih stvareh, ki so v primerjavi z ostalimi bedarije znajo odločit takoj, a za vse ostalo kar bi moglo bit tud nihovo delo je sklican referendum.............. Pa vso srečo novim mamicam in očkom!!	NOT
-*-*-*- 🌈❤️	NOT
-*-*-*- Poroke so overrated. Nevem niti zakaj jih hočjo met, sej se straight ljudje ne cenijo več tega. Boš vidu kak se bo število ločitev kr na enkrat povečal v roku Enega leta	NOT
-*-*-*- Ce bi vsi tako razmisljali bi svet bil veliko lepsi :)	NOT
-*-*-*- O glej, še eden homofob. Da bi pa pomislili kako se pa ti homoseksualci počutijo? To pa ne ker je "narobe"? Fora je, da problem niso homoseksualci, problem se heteroseksualci. Zaradi njih imo zdaj homofobijo, ker se oni vedejo po moralah različnih ver katere ne podpirajo homoseksualnosti. Polek tega pa še jih je strah, da jih bodo homoseksualci "napadli".	NOT
beda, kje jest zvim!	NOT
Ce bi zadeu eurojackot 90.000.000€ bi dau ves denar da zgradijo dzamije po celi sloveniji.... ;)	NOT
http://www.frontpagemag.com/point/183720/80-turkish-muslim-settlers-germany-live-welfare-daniel-greenfield	NOT
sej je hudo sam pravijo da jim pomeni svoboda bolj k denar in hrana kar pomeni da bomo mi jim to kar tako dejali k vodo brez vprašanja kar tako noro kaj se dogaja ubogi otroci sam oni se usmilijo	OFF
Še našim nemorejo pomagat pardon nočejo. Samo da bi zlezli v rit Uniji sramota	OFF
-*-*-*- Vsii istospolno usmerjeni so plod ljubezni moškega in ženske. Še to prepovedat, da se istospolno usmerjeni ne bi rojevali? Genski test ploda ob nosečnosti? V primeru, da se pokaže, da bo otrok istispolno usmerjen ali levičar, bi še farji, Janša, Ljudmila, Primc in Likovičeva podprli splav	OFF
Naselijo si jih nej pol bodo pa čez čas brez stanovanja ali hiše bodo kraljevali oni noter	OFF
bravo Monika, ker nisi lutka na vrvici javnositi	NOT
Bodite tolerantni , dovolite različnosti, bil je to lep glas in dobra skladba. Ne gledam , ker mi to ni všeč, poslušam lahko.Naša Tinkara in ekipa sta bila odlična .Tinkara je lepo rekla , prišel je čas , da sprejmemo različnosti.	NOT
-*-*-*- Dragi Bostjan, po cem sklepas, da sem odrascala v taksni druzini? Samo primerjavo sem podala, s katero sem zelela ponazoriti, kako nekateri ljudje razmisljajo. Raje bi videli otroka v druzini, kjer vlada nasilje/alkohol/nevarne razmere, kot pa v ljubeci druzini dveh istospolnih partnerjev. Ne recem, da istospolni partnerji ne morejo biti nasilni, seveda so lahko. Vsak je lahko. V tem se l…	NOT
-*-*-*- Aja zato so najprej v levicarskih diktaturah sprejemali istospolno usmerjene? Aja saj res...se danes jih v takih drzavah preganjajo. Zivel Tito, zivel Putin, zivel Castro...	NOT
-*-*-*- Hamza ma veliko denarja toliko da financira gradnjo đamije. Njega je alah poslav da je še nadzorni zraven.	OFF
-*-*-*- Povsem razumem da nebo pomagal tisti ki se za sebe nima , kaj pa tisti ko je vedno vec oz. Na nek nacin furajo luxuz ? Taki se spravite oz. Spravimo pomagat saj sem tudi jaz lahko presrecen z otrostvom in zivljenjem ki ga zivim zato pa zelim pomagat kolko se le da pa ne samo beguncem pa ne samo slovencem ampak družbi . :/	NOT
vsi smo ljudje, človek sprejme človeka, mu nudi pomoč, da ta lahko odide naprej,,,grozno je gledat na madžarskem kaj delajo,,,ne veš kdo so kdo,,,in dajejo jim samo sovraštvo, kaj od tega lahko pričakujejo,,,,prav je, da jih popišejo saj kamor greš moraš imeti dokument,,,in prav je ,da tiste, ki izkoriščajo in niso iz vojnih območij vrnejo nazaj,,,,	NOT
Metek v čelo.	OFF
ja saj..lažje je referendum kot pa da si doma otroke naučite strpnosti do drugih in drugačnih otrok. Refenrendum je samo zato ker se večini očitno ne da preveč ukvarjati z svojimi otroci...	NOT
-*-*-*- Ti si sfiksana ali kaj poglej malo druge države katere majo dosti tote gamadi kaj delajo mi nebomo nobena izjema zato moramo zatreti to drhal že na začetku dokler še lahko	OFF
-*-*-*- https://youtu.be/sR4uyMjUnDI	NOT
Bomo vidl kok cajta jo bojo/bomo gledal 😂	NOT
Slovenci hlapci tujcem	OFF
-*-*-*- Zakaj pa vi ne molite doma? Imate cerkve na usakem koraku? V muslimanskih držav imajo tudi cerkve. Povsod po svetu do dzamije samo v sloveniji jih ni. V srbiji so tudi, ki nemarajo muslimanov v sloveniji pa je ni in vi se še prtožujete. Zakaj pa imate tolko proti temu?	NOT
-*-*-*- Sm vidla! 👍👍	NOT
-*-*-*- Kaj pa kaj o Vatikanskem lobiju, ki je Slovenijo zadolžil? Katolibani molčijo. Zakon bo prišel skozi, ker nikomur nič ne jemlje, le razširja pravice. Srečno.	OFF
Potem pa vse v Ljubljano namestit , kaj še čakajo?	NOT
In ženska "begunka" na vlaku pove, da pa v Sloveniji ne bi ostala, ker je slišala, da je revna država. Zato gre raje v Nemčijo.	OFF
Potlej je pa res kar je govoril Trump	NOT
Določene ki na grd način izražate netoleranco istospolno usmerjenih bi lastnoročno kastriru in jajca vrgu mačkom!!	OFF
-*-*-*- Kva	NOT
Saj to je hec..ko se nasi homoseksualci,lezbijke skupaj s podporniki muslimanov tako goreče bojujejo za njih. V resnici pa muslimani ne glede kdo in od kod so strogo obsojajo istospolne skupnosti. V Sloveniji so celo podpisal dokument,skupaj z ostalimi veroizpovedmi katoliško in pravoslavno,da dve ženski oz moška ne moreta in ne smeta posvojit otroka.	OFF
Če je to lepotica kaj je potem recimo Bled?	NOT
Naš konec je vedno bližje! 😡😡😡😡😡😡😡😡😡😡 . Na koncu bomi mi bežali pred njimi iz Europe...	OFF
džamija ja a avtobusna in želežniška postaja pa še zmeraj iz 18 stoletja sramota za slovenijo	NOT
-*-*-*- la ga no	NOT
-*-*-*- Peter Brence ok Maša dejva se strinjat da se ne strinjava. Peter drugače sva z partnerko prostovoljca na meji in vem iz prve roke kao in kaj. Že od začetka sva. Koliko si pa ti pomagal slovenkim družinam v življenju?	NOT
-*-*-*- https://youtu.be/eDrscByKEUQ	NOT
Kalasnika pa kr postrelat vse za druga tak niso !!!	OFF
-*-*-*- Pedofilov tam ne kamenjajo, pedofilija je tam dovoljena, celo dobrodošla.Stari moški se poročajo z otroci, z deklicami starimi 10-12 let.	NOT
Ovo mu je decko	NOT
-*-*-*- Od vsega napisanega verjamem samo to,da je Janša zelo pokvarjena duša :)	OFF
Katarci dali €€€, Jankovich pa zbira glasove :)	NOT
-*-*-*- Ne sej nisem reko da bi jih ubiu -.-	NOT
Mashallah	NOT
-*-*-*- pa še pečat gor ----ne odpiraj pred ciljem----	OFF
Nej spostujejo zakone... so oni gosti...	OFF
-*-*-*- Fuj tebi, ker imaš zelo usran jezik.	OFF
To je en bikec...	NOT
Stara dobra UDBA za NOVA 24 ur bi vam podarili 24 000 tisoč ur kamnoloma na Golem otoku TITO EKBER !!!!	OFF
-*-*-*- Pa ka ti je? Dejstva gucijo za sebe.	OFF
Fentat mrcine	OFF
Tam ni dalec.	NOT
Istospolna usmerjenost ni ''normalna'',tako kot ni normalno,da človek verjame v obstoj nečesa kar ni dokazljivo (obstoj raznoraznih božanskih bitij).Imam pa občutek,da bi 90% moške populacije šlo v posteljo z dvema luštnima gospodičnama :)	OFF
jebiga madžari si gospodarsko rast dvigajo en že šluži ko ograje dela	NOT
samo, da je proti :)	NOT
-*-*-*- Lahko seveda, jaz jih pač ne ocenjujem po spolni usmerjenosti...ampak po dejanjih, vsi smo ljudje! No razen primer pedofilov ki so za pobiti!	OFF
Muhamedali Canoski ❤️❤️ ... dj preber komentarje 😂😂 jebem jim drzavu 🙈😁	NOT
ALI TAKO MALA DRZAVA TO POTREBUJE. TAKOJ IZGNATI,TISTEGA KI NE SPOSTUJE GOSTOLJUBJA!!!!!😢	OFF
Jaz se migrantov nič ne bojim, bojim se pa naraščajočega fašizma po Evropi.	NOT
-*-*-*- Mislim da ste slovenci zaceli vojno v jugoslaviji nobenemu niste pomagali razen svoji riti pa se pokradli ste vse firme in bogatstva jugoslavije zato pa zdaj odgovarjate po sodiscih prevaratmski narod in odcepili ste se da bi se pricelpili nekam drugam paraziti	OFF
ODJEBITE!	OFF
-*-*-*- Marjan,cigo jebani	OFF
-*-*-*- Ka bomo vse lepo zadelane... niti k frizeri ti nede trebalo ite 😛😛😛	NOT
-*-*-*- Za nas Slovence nimajo posluha za druge imajo pa takoj	NOT
-*-*-*- Jst pa priporocam, da si raje odprete ucbenik biologije za deveti razred, tm lepo pise, da sta spola dva in da ce se rodis s penisom si moski, ce pa z vulvo si zenska	OFF
To je treba preprosto iztrebiti, ni druge	OFF
-*-*-*- Bravo anis objasnu	NOT
zakaj imajo vojsko in policaji orožje -za okras ali kaj ,streljaj pa bo mir , prej ne bodo zmigali svojih riti tile politični gospodje ,dokler kakšen politik ne bo od njih dobil po buči	OFF
Najbolje, da jim mi podarimo naše hiše in stanovanja in mi gremo v šotore. Naša država pa naj jim še krije vse stroške in nudi hrano.	OFF
-*-*-*- g.Željko, se vam ne zdi, da ste zašli iz teme?	NOT
Smrdi mi na laz	NOT
-*-*-*- Kako češ levičarjem razložiti nekaj kar noče vedeti in noče slišati. Ja gejevska propaganda je začetek legalizacije pedofilstva. Zdaj pa kdor bo hotel vedeti več o tem bo raziskal, kdo pač ne bo pa dal glavo v pesek.	OFF
-*-*-*- Zakaj že?? Tam kjer ni, še vojska ne more vzet..	NOT
-*-*-*- Debil jst nimam bivsih.. mam samo sadanje skos.. ti pa dvomm da lahka kaj osim svoje mame porivas... sej pr vs slovencih je to normalno da poslusate kako se fukate doma goli hodte itd... p.s. pa z tega fejk profila dvomm da lahka kej upecas haha pedofilcki	OFF
-*-*-*- Seveda...kdo bi si mislu, da so muslimani sposobni biti agresivni :O	OFF
in kaj je slabega?	NOT
Ponoreli svet....počasi bodo pohodili ata in mamo...	OFF
-*-*-*- kako, ko je pa samooklicani šef opozicije do grla bil v komunjarski brozgi? Takoj ko se uzakoni ustracijo, mora tudi on zapustiti vse funkcije	OFF
pohvalno! vsa čast madžarom, ki imajo še edini poleg grkov jajca v evropi..	OFF
medvedje pasti	OFF
-*-*-*- Matic Obrul sej ne bo iz minareta se slišalo ,tak da je vseeno kje je 😀 Inchallah	NOT
-*-*-*- Mehićiu nejedi govna više	NOT
Bomo videli kako bo policija uporabljala elektrosokerje na taka sranja od migrantov,,,,ali so namenjena samo za nas,,,majhni ljudi,,,,,verjetno politiki ne bojo dovolili da se jim zgodi kaj hudega,,pa ne mores verjet to gre vse v kurac,,,a mi kaj,,,? se ne smemo branit od takega sranja ki prihaja tukaj,,,, bilo bi dobro da si nabavimo kako spravico tudi mi kot npr elektrosokerje in da zascitimo s…	OFF
kaki komentarji... da te srat stisne	OFF
-*-*-*- Sory Metka Polutnik bi te rad videl ko bos spolna suznja muslimanom pa mi bos pol povedala kako je !!!!!!!	OFF
https://youtu.be/AH7pOUm5s9k	NOT
-*-*-*- elvis če ti kej ne paše pr nas se lahk odseliš	OFF
-*-*-*- VSE VERE UKINT, PREPOVEDAT... Ravno zarad teh verskih prepričanj, je blo največ vojn, sovraštva in pobitih ljudi! Nobena ni nič boljša od druge! Čeprov nobena vera nič slabega ne uči, si jo vsak razlaga po svoje, in taki kot smo ljudje, se lahko samo zamislimo nad zgodovino...	NOT
Kar lokomotivo prepet in nazaj za Beogred	OFF
Zanimivo, da jih niti lastne premožne arabske države niso voljne sprejet, zgleda je nekaj narobe z njimi...že to, da pridejo brez kakršnegakoli osebnega dokumenta.	OFF
-*-*-*- Upam da ne :/ itak je zdej vse pod alarmi ksmere pa tk pol monteram	NOT
Pomembna je pesem! Poslušte,saj ga ni ali je ni treba gledat!	NOT
-*-*-*- Da ne govorimo o krščanstvu kok ljudi so pobil skozi zgodovino in maltretirali z njihovimi bednimi pravili in ljudjem kratili pravico do svobodnega življenja	NOT
Živela nevesti	NOT
-*-*-*- mediji so že nekaj časa svinjsko selektivni pri prikazovanju beguncev, nalašč hočejo vplivat na naša čustva s prikazovanjem otrok in žensk in tragičnih dogodkov. Nikjer v naših medijih nisem zasledila včerajšnje novice hrvaških medijev o tem, da so begunce nastanili v hotelu, tej pa so skozi okna metali pohištvo. Nikjer novice, da so z drekom obmetavali avtobus, ki jim je prinesel pomoč. …	OFF
-*-*-*- Alja Gracej hahahah, dober replay na butast komentar, vsa čast 😉	NOT
sej lepo da se majo radi med sabo, samo jaz sem še vedno resno skeptičen glede tega	NOT
-*-*-*- podpirajo ga čefurji	OFF
-*-*-*- Hanžek,Kučan, Štrukelj, Cerar, ti bojo kar letel po njih da jih vzamejo	OFF
Če bi vprašali Slovence koga bi raje vzeli v dom, brezdomca v Sloveniji ali begunca, upam staviti da bi se odločili za opcijo slednjega. Zakaj? Ker obešanje humanosti na veliki zvon daje ljudem občutek superiornosti, daje jim status mati Terezije. Nimam kaj proti beguncem ampak ta situacija, s katero se sooča Evropa, je načrtna. In ko pride takšen naval ljudi, s povsem drugačnim stilom življenja,…	NOT
Tak pa bodo dobili heteroseksualni pari prepoved posvojitve iz Rusije zarat tega zakona	NOT
Še tisto eno družino, so takoj ovadili policiji.	NOT
Jernej Blažič Matej Stojnšek :)	NOT
-*-*-*- Hahah dzabe da se razpravlas k folk k tuki komentira IQ majo na sobni temperaturi vid se kok majo omejeno razmisljanje dzabe je to budala ostaje budala i toj to hahah brt sam se neki nemozete da nas srusite mozete samo kurac da nam pusite hahaha 😂😂❤️❤️	OFF
Bravo, folk. Verjetno se je rodil s tako brado, da se je neda obrit haha A pa ste ljudje normalni. Kakšn rasizm? To je dec, k se je obleku v babo pa pustu brado, sam zato, da bi dobu večjo pozornost in večjo možnost za zmago. Če bi pa hotu bit baba, bi se pa obriv.. Logika! To je sam varka, pa rečte kar hočte ;) Sej mu je ratal, več al manj sam zato, ker je igrov na karto "deskriminacije" :)	OFF
-*-*-*- Upam da ne boš njihov ritopikec ali pa kdo drug nadlegovan od tvoji bližnjih :D	OFF
ma naj bo referendumov kolikor jih hočjo zarat mene grem lohk usako nedelo na referendum AMPAK naj vse stroške referenduma krije tista oseba katera je odobrila referendum!!!	NOT
Sam poterat tole čim bl stran.	OFF
Ana Petrovič Lowndes lahk koga oznacim hahahahahah	NOT
Ovi primc je pa res resitev slo ...pa hahuhi ..	NOT
Prelepa je in sem vesel za vse muslimane v sloveniji, da bodo končno lahko imeli svoj objekt kjer se bomo/bodo lahko pomolili svojemu bogu..Vsakdo si zasluži, da ima takšen objekt in ne telovadnic in raznih drugih objektov kot smo bili mi vajeni v Slo..Vsi vi nestrpneži, ki mešate vero z nevem čim vse pa vam lahko povem, da imate resne težave v svojih glavah.Res je težko verjeti v kakšnem sovražt…	OFF
propad nacije....tudi na evroviziji je prav očitno da homoseksualni lobij vedno bolj forsira svoj prav, ne hvala	OFF
-*-*-*- Sama najveckrat vidim ljudi muslimanske veroizpovedi, ki na Slovenskem karitasu prejemajo tako financno pomoc, kot prehrambene pakete in bone za nakup solskih potrebscin zato se mi zdi moje zastavljeno vprasanje povsem na mestu.	NOT
Slovenija ima srečo, da je velika večina njenih državljanov, kateri se deklarirajo za muslimane, slovanskega porekla. Ekonomski imigranti iz Jugoslavije, kateri so se solidno asimilirali in so povsem socialno vključeni. Delijo enake civilizacijske vrednote z ostalimi Evropejci. Katar je ena najbolj nedemokratičnih držav na svetu. S sprejetjem tolikšne donacije, si muslimanski živelj na slovenskem…	NOT
-*-*-*- Pa muslimani bojo kmalu zaceli plavat k nam Kristjanom iz Afrike.... cel muslimanski svetbi zivel v EU IN USA....pa nobeden vas ne mara	OFF
-*-*-*- Haha a Eni bi še radi denar od Slovenije, lahko dobite enosmerno karto za vašo vukojebino. Tam med ovcami se boste zagotovo počutili bolj domače	OFF
Grega Martin Glas, Tilen Oštir kje mata tisto bombo ko sta jo doma nrdila? Lepo na vlak nastavit pa gledat it dol iz Planine kak ognjemet bo:D	OFF
me zanima kdo od teh "500" ljudi bi k sebi domov vzel vsaj enega..	NOT
-*-*-*- Oni bojo itak tolerantni ce rabijo mir in nekoga da jih podpira.Kako ti ni zal otrok Mirjam Črepinšek kaksen si ti clovek.Bil je hec dokler se seksajo jar je privat zadeva a kar se nedolznih otrok tice ni fer.In nemores vedeti da enkrat nebo slo izven kontrole pa da bojo spali z svojim otrokom.Jst sem toleranten do istospolnih ker se me rec ne tice njihovo spolno zivljenje a otroci z njim…	OFF
-*-*-*- Tatjana Frangež Pač pa levuhinje ki ljubijo svoje Močnike, Žižke in Frank Ančice Holokaustijančice.	OFF
Kake bedaste ankete !! Saj se bodo migranti menda prilagajali nam, ne mi njim. Lažna je tudi vest, da se Evropejci skušajo prilagajati migrantom. To je navadno provociranje.	OFF
-*-*-*- Se vec jih bomo postavl.	NOT
Nej jih tti aktivisti peljejo sebi domov ce so jim tko vsec :)	NOT
Mene tale Avstrijka al kar je sploh ne moti. Meni gre v nos, da so se Poljakinje s tistim ostudnim nastopom uvrstile boljse od nase Tinkare in predstavnice San Marina, ki sta imeli odlicen nastop. That's disgusting. Dokaz, da se vedno stejeta videz, cirkus in bizarnost, ne pa petje, talent in performans. In to mi pusca grenak priokus. Nasa je bila odlicna, zasluzila bi si uvrstitev med 10 najbolj…	NOT
Eko so hrvati našli rešitev hitro in enostavno 😉	NOT
Ja	NOT
zdaj pa v zapor.... al ne?	NOT
Najbolj idiotsko se mi zdi, da v EU starsi odgovarjajo za otroke, in oni sami rinejo sem gor. Otoci se jim utapljajo, zanima me, če bodo teli skrbni starši kaj odgovarjal za življenja otrok?!?	OFF
Topel dom v prestolnici, orng futer ( ne tak kot za vojake ) pa se redne obiske deklic na poziv, da ne bodo vasih hcera lovili......vse to jim dajte , saj placali bomo pa mi.	OFF
nabijem na kurac jaz te begunce....vsi majo zlate ure, mobitele, denar...kr z vlakom hodijo iz drzave v drzavo....pobit gamat.....pa to je realen govor in ne sovrazen...	OFF
Naj se sramujejooooo	OFF
-*-*-*- Tale Neža nas je enkrat vabila v kafič. Potrebna bi bila kirurška obleka za srečanje s takim stvorom !	OFF
	NOT
-*-*-*- Ti mene podsjecas na DEBELU KRAVU	NOT
Kaj tisti ki ni veren NI ČLOVEK ?????!!!	NOT
Obupno!!! V Trstu in v Italiji jih je ze prevec! Ne kaze na nic dobrega :(	OFF
Pa res nimamo več nobenih min v skladiščih al Kaj?	OFF
Ma vala bilo je i vreme	NOT
ne ne	NOT
-*-*-*- ne rabimo zunanjih sovražnikov, ker se boste Slovenci že med sabo požrli, namesto, da bi stopili skupaj.......sej ni čudno, da smo v takem dre.u, kot smo........	OFF
Groza	NOT
Kaj ta svet nosi Bože mili!😡	OFF
Sem mislil, da je to intimen dogodek za par, sedaj pa vidim, da je zgolj še en propagandni prijem LGBT!?	OFF
-*-*-*- jaz si želim da se slovenija zgleduje po češki,slovaški,naši sosedi madžarski, kakšna kanada, kanada je multikulti drek drek	OFF
lepa pesem..a bomo rajv partije tud loh mel tle?	NOT
-*-*-*- Željko Matanović s tem si tudi ti pokazal na vse tvoje zemljake, da ste res taki kot ste oziroma kdo ste in kaj ste in da ne morete iz svoje kože. In ni mi treba iti na google translate, ker obvladam več tujih jezikov kot ti.	OFF
-*-*-*- Res je!! Nesposobnost skrivajo s takimi zakoni	OFF
-*-*-*- Kaksno maloumje, kako lepo je gledati, kaksne starse na sreco nisem dobil (: koncno je tudi pri nas postalo to deloma urejeno, da lahko vsi uzivajo vsaj del pravic. O tem homofobnem besednjacenju, pa ne bom vec izgubljal besed, saj je pod mojim nivojem.	NOT
-*-*-*- Tako je kralju reci im mamu im jebem slovensku 😡	OFF
Upam, da bodo cerkveni pobudniki referenduma plačali stroške referenduma. Zadnji čas je da začnemo zbirati podpise za referendum, da bi cerkev začela končno plačevati davek na njihove pedofilske storitve in davek na njihovo ukradeno zemljo.	OFF
Na naši strani bi bilo potrebno malo zropotat po reki,pa da jih vidimo priseljence...mars nazaj..	OFF
Zadnji čas ,da začnete ali začnemo uporabljati pravi termin za te ljudi . TO NISO BEGUNCI !!! To so ljudje večinoma polni denarja ,s točno določenimi cilji , tako lokacijsko kot ekonomsko. Pa ja imajo pri sebi liste papirja in zapisano, točno koliko bodo v neki državi prejeli finančnih sredstev...	OFF
-*-*-*- Ne,ne	NOT
sj bojo oni na dežju spali	OFF
-*-*-*- Dej ne bit tok naumni	OFF
Ta post ni nič drugega kot analiza trenutnega stanja tolerance in možnosti napredovanja neke ideje v socialni sredini (Sloveniji), do kje lahko gremo in ne bi se čudil, če bi bil naročen - z ene ali druge strani ???	OFF
Sram je lahko vse ki so polek cerkve.Naj ljudje zivijo kot jim pase.Zalostno pa je da se zgovarjajo da gre za otroke da bi pa kaksnim dal kdaj vec hrane ali podobno pa ne ko pa se gre da bi otroka vzgajala dva istospolna partnerja je pa cel halo.No comment.	NOT
-*-*-*- Ljudi ki nas zmerjajo in primerjajo z hitlarjem res ne rabimo tu in ne razumem kaj sploh iščejo v naši lepi Sloveniji.... Naj že enkrat spakirajo in gredo kjer jim bo lepše.....nam pa posledično tudi....	OFF
Kak je bolan folk, kak lahk to primerjate z fašizmom. A ste bolani? Prvo se za prav pozanimajte ka je biu fašizem, ne pa takle sraje. Mi hočemo bit varni. Ženske še posebi se bojimo, vsaki dan na novo, da nas ne bo kak tak idiot posilu pa ubiu. Kar se skoz dogaja, ampak noben seveda o tem ne poroča... Sori, sam ne ne bom razumela. Oni 800€, z 3 obroki, na toplem, a mi bedaki pa lačni, naši delajo…	OFF
Use spakirat za ameriko se malo in bojo zapali celo slovenijo	OFF
Mejo zapret nobenga spustit v Slo	OFF
to so hrvati nrdil noo	NOT
Rastrelit tak kot muslici počnejo	OFF
	NOT
-*-*-*- In verjemi dejstva in dokazi so me pripeljali do teh sklepanj kot tudi vsakega normalnega cloveka ki zna uporabljati internet kjer lahko dejansko vidis kar se po svetu dogaja. Vse kar mediji ne prikazejo. Dobro in slabo stran, dejstva.. In potem se sam odlocis in presodis kaj si bos mislil. Ce pa gledas medije te takoj zavedejo in prikazejo samo eno stran. Zakaj mediji ne prikazujejo toli…	OFF
Niti centa ne dam nobenemu...naj grejo kar svojo drzavo unicevat in ne naso...mars	OFF
Ali odpreti koridorje za Avstrijo za potnike v boljše življenje ali ostati nadalje " Bečki konjušari"	NOT
Zakaj pa potem jemljejo otroke tako imenovanim normalnim družinam,če so edine popolne	NOT
-*-*-*- Dean Lekše ayyyy	NOT
ti aktivisti si jih naj peljejo domov	OFF
-*-*-*- Alja Korošec kar se pa omejenosti tice ti pa lahko recem samo da ne sodi drugih po sebi ker edina omejena kokos si ti.	OFF
Aleš Primc in Metka Zevnik žal narobe verjameta, ZAKON bo podprt in nikakor ne zavrnjen. BRAVO pametni slovenski narod, ki ni nasedel zavajanju.	NOT
-*-*-*- Pridi ke si uswdiva se na kavi soku pivi halooo delam vsee nisem terorist pa dokazi meni jas bom pa tebi a upas	NOT
-*-*-*- Sabina tut tep ni jasn kej dost? vse religije je treba izčlovečit izbit iz človeškega uma..ko clovek ne bo več suženj nekih samooklicanih kvazi božjih neomadeževanih višje mislečih samorastnikou,potem bo SVET LEPŠI...	OFF
SELITEV PODGAN!!!!!!!!!!!!!	OFF
-*-*-*- Budalo	OFF
Pravilno, res si ne predstavljam dva pedra(ritopika) kako ucita tako imenovanega njunga sina kako biti ritopik in mislm da to vodi se v vecjo pedofilijo kokr je ze!!! Podpiram referendum!!!	OFF
24h, že veliko vode je preteklo od takrat, ko ste se prodali	OFF
Groza ! Ponudis prst dobis noz v hrbet ! Nazaj jih vrniti od koder so prisli	OFF
VSAK BRANI SVOJO VERO AMPAK LJUDJE BOŽJI ČE SE NE BOMO BRANILI ZA SVOJO BOMO POCRKALI MUSLIJI PA ZAVLADALI.	OFF
-*-*-*- Berem časopise, gledam tv.	NOT
Auschwitz bo kmalu spet začel obratovat...	OFF
-*-*-*- Ti prasica jedna cefurska pasiceva, moja starsa sta pokojna, pazi se kaj pišeš, da bi zacela ziva gnit se ti vidi po pisanju da je tcoj IQ pod 0	OFF
SAMA BANDA FAŠISTIČNA IN MORILCI ZAKAJ EVROPA DOPUŠČA VSTOP TEM MORILCEM V OBLIČJU OTROK IN ŽENA VSI SO ISTI.....	OFF
-*-*-*- Slovenija je na balkanu	NOT
kako neumen članek - spet neka (samo)promocija!	OFF
-*-*-*- Socustvujem z nekaterimi jezi pa me koliko je nasih slovenskih otrok lacnih,jih zebe itd.... Pa se malokdo zmeni zanje ali pa traja da se kaj ukrene in spremeni. Pa bi bil marsikdo vesel koscka kruha in mleka...	OFF
-*-*-*-	NOT
Kako lahko kdo sploh tako bedne provokacije desničarske da ne rečem maloumne televizije deli ????	OFF
-*-*-*- Tukaj se ne gre za to kdo je bolj dobrodelen verjamem da sta oba. Tukaj gre za to da te migranti sploh ne rebijo pomoci in da jih ne bi smeli spuscati v nase razvite drzave. Ne menjaj teme. BEDAK	OFF
-*-*-*-	NOT
-*-*-*- Bo treba gledat bolj resnična obvestila....nova24tv	OFF
-*-*-*- Zato ker je definicija poroke, zveza med moškim in žensko. Pa tudi ni nas jezus ustvaru ampak narava in iz moškega in ženske je nastal drug človek in tako dalje ;) Vsaj tak je, nevem mogoče je pri tebi bilo drugače :)	NOT
NAJ PRIMC PLAČA REFERENDUM V MOJEM IMENU NE MORE ON ODLOČAT JAZ SEM VOLU POSLANCE IN PREDSEDNIKA NJEGA NISEM NAJ GRE V CERKEV IN KAJ BO TAM NE PA PRED SODIŠČEM DELAT NEMIR MED LJUDMI	NOT
-*-*-*- Idu na 24ur.com sad sam vidla	NOT
-*-*-*- Če si slovanka, so tvoje poganske korenine nek na vzhodu.	NOT
Islam kot totalitaren sistem, ni fikcija. Zakaj ne ?...Od referenduma l.2012 do 2.referenduma v letu 2015 , se v Sloveniji uvaja totalitaren sistem , govorimo da levičarji nekako sodelujejo z Islamisti, sedaj Minister za KRIVIČNOST http://84.39.218.201/…/1d31e571387b…/$FILE/ZP-1J_VG_st_1.pdf in PREGANJANJE SVOBODE GOVORA ( min. za pravosodje ) Goran Klemenčič je že pripravil zakon o PREKRŠKIH ki …	OFF
Tudi mi smo ze begunci kaj nam gdo pomaga?	NOT
Zalostno nasi ljudje so lacni in zanje se ne more poskrbet ni hrane niti nic...nimam nic proti beguncem mogoce bomobtudi kdaj sami v tej vlogi, nikoli sevne ve, ampak ce bodi sedaj za njih pripravljeni so pripravljeni tudi za svoje lacne drzavljane....mogoce se je za zamisli nad tem	NOT
-*-*-*- Kaj pa če bi bili postavljeni pred odločitvijo ruta ali smrt?	NOT
Helena Kveder nwo	NOT
-*-*-*- Ti slišiš travo rast	OFF
-*-*-*- Slovenija je demokratska drzava! Lol	NOT
ja zdaj z odprtimi rokami čamamo na begunce ,a za naše socialne in res revne družine , ko nimajo ne za kruh in ne za mleko, pa ne morejo pomagat ,ko gledaš vse to in kaj se dogaja ti gre na bruhanje,pa še kaj več res žalostno kdaj bo ta politika spregledala????	OFF
Gej se ne rodiš, to je odločitev posameznika, ki nosi pluse in minuse. Nihče nima pravice vsiljevati to, da sprejme ali ne sprejme.	OFF
Vsi ki ste tolk proti temu ga lahk potegnete!!!!! A ti Allen Kočar bivsi sodelavc nemorm vrjet si pa neb mislila zate da si tolki nacist a delau si s samimi cifurji pol pa das tako izjavo sramota 🤔😝😲	OFF
-*-*-*- Nina Vrankar realno kar sm z unim mislu povedat je sam to de bi otroke loh vzgajal bolj strpno do lgbt skupnosti....	NOT
PA SAJ TU NE GRE ZA DUHOVIKE, PA NITI ZA CERKEV... GRE PREPROSTO ZA RAZUM ČLOVEKA... A STE V SLOVENIJI VSI IZGUBILI RAZUM Z NAŠIM PRLAMENTOM VRED, RAZEN NSI IN SDS STRANK ????? KO SEM BIL ŠE OTROK, SO ME UČILI, DA IMA ČLOVEK PAMET, ŽIVAL PA ZGOLJ NAGON... SEDAJ PA IMAJO ŽIVALI RAZUM, ČLOVEK PA LE ŠE NAGON.... SRAMOTA !!!!!!!!!	OFF
-*-*-*- Ti bos tla ribov 😂	NOT
-*-*-*- Upam da jih pou v slo ostane	NOT
-*-*-*- Ni res, tujci nimajo veliko pravic tukaj, za vsako malenkost potrebujes papir, ki te stane kot dobra vecerja, pet let potrebujes da dobis stalno prebivališče in spet si na istem, sluzis drzavi ona vzame vec in ne dovoli sploh da normalno živiš... en tujac da bi placal najemnino, stroske brez luksuza mora zasluziti min. 600 €, tole je min. plača v Sloveniji, nekaj bo ze jedel, nadure bo de…	NOT
-*-*-*- Eddin Lulić, v naštetih državah preživim 3-4 mesece/leto od leta 2000 naprej, tudi v Tuniziji in ZAE in točno vem kako je tam zato mi prosim prizanesite z vašimi nasveti tudi glede religije oziroma karkoli naj bi to pač bilo.	NOT
Nazaj BANDO bodo uničevali naše žulje... vagoni niso poceni	OFF
Vsak je pameten v tistih stvareh,ki se ne tičejo njega.Naša vera ne uči nasilju,tisti,ki se odzivajo z nasiljem,niso muslimanski verniki(vsaj ne pravi)	NOT
-*-*-*- He he	NOT
-*-*-*- ti bo fino ko ti bojo začel na vrate trkat pa razbijat ne?	OFF
Jelinčiču dajte puškomitraljez, da naredi red!	OFF
-*-*-*- Pa kaj bo tista ušiva teroristična šola drugo kot poligon	OFF
-*-*-*- bog je stvarnik vsega živega !	NOT
janšo in njegove vaške straže postavit in zravn študente	OFF
Ko bi se takole zavzemali za naše brezdomce jih nebi bilo!!!!	NOT
Ni nam treba se posebej vsiljevat teh cerkva,ze taki imano jih zadisti,.......…	NOT
Vse nerazumevanje glede katerokoli teme prihaja zaradi neznanja o neki temi. Ko se poučiš o temi, ki je ne poznaš dobro, lahko razumeš več. Sobivanje z vsem je včasih tudi izziv, vendar bi bilo brez tega dolgočasno......kakšen bi bil svet, če bi bili vsi enaki?:) Tudi če kdo nima takih izzivov kot v zgoraj navedeni zgodbi, ni niti en človek enak drugemu in je vsak od nas prepuščen sojenju okolice…	NOT
Nic se bat, vse begunce bo Erjavc vzel k sebi domov ;)	NOT
Pol pa jih pelte domu !!!!	NOT
-*-*-*- Aldina Dzakulic boljs ce ne pride do tega ker se bojo usrali	OFF
-*-*-*- SUZANA KOSTNER...ja, kje si pa to prebrala!?? Morda si imela tako zive sanje, da se sedaj verjames vanje!? Ali pa si morda v Primcevi stranki!? Samo en vrtec ali solo imenuj, kjer se to dogaja!! Sicer pa raje bodi tiho, da te ne bodo tozili!!!	NOT
kaj so ljudje mentalno prizadeti ali ka?	OFF
sama toleranca vas je...zakaj tolk blefiranja, komu lažete? sebi ali vsem okoli?! ko so tema begunci, azilanti....pa ni tolk tolerance :-) Dvoličnost moje doma.	OFF
Juhant Nina Ja sam se borio u Mariboru za tvoju Deželu kada je napala JNA and I am proud of it 👍👍👍👍	NOT
-*-*-*- Sej vem jas to vse al imel so svoje domove vse sole praznike a kapiras	NOT
" Bruhajte" zaradi natolcevanja NOVE 24 TV.!!! Le tisti, ki sprejemate drugacnost, ste " veliki"!!! Kaj vam delajo in ali vam skodujejo ljudje, ki so spolno drugace usmerjeni!!?? NIC!!! Kaj pa delajo in s tem skodujejo celotnemu narodu taki " ljudje", ki samo hujskajo, pljuvajo, lazejo....nam postenim drzavljanom Slovenije!!!??? In s tem skodujejo tudi sebi ( a ne LUKA ABER SLOVENSKI in se nekate…	OFF
Samo če obljubijo da bo otrok zlorabljen vsaj tak ko pri župnikih!	OFF
-*-*-*- Ja so prisli samo taki, ki imajo denar in napotek v katero drzavo...	OFF
Kolko mu je soros v zep stisnil ???	OFF
Jaz nevem kaj se zelite, vrednote so vec vredne in nemorete nekaj podsiliti ljudem, kaj bo stranka oz.podbudnik placala to ponovni fiasko iz svojega zepa?da si upajo se enkrat podati v to? Veste dragi gospodje in gospe koliko otrok bi bilo nahranjenih ali druzin bi obvarovali bred delozacijami?s tem denarjem?in ko se pogovarjate o tem da gre za otroke imejte to v mislih in ne vase trenutne modne …	OFF
	NOT
-*-*-*- po mojem so tapravi ljudje ostal v svoji domovini ta golazn se je pa vsem zamerla da jih tud tam nemarajo	OFF
-*-*-*- Ne ne simon kr tebe ;)	NOT
-*-*-*- Ooo kaksni komentarji.---PAC ZAME JE ZAKON SAMO---MOZ IN ZENA---A DRUGO JE VSE TAKO BOLNO KO NASA DRZAVA---	OFF
Slovenija je v vojni. Iz družbenih omrežij: vojakinja 21.10.15 09:06 Kaj se to dogaja ne morem verjeti, Mostec pri Dobovi, danes ob 6:30h, skupina migrantov se je spravila na policista ker je s solzilcem pošprical moškega ki je delal nered, policista so zbili na tla in ga lomili ko vrečko sena. Na pomoč mu priskočita še dva policista in vanju skoči množica ljudi ki ju podrejo, brcajo in pljuvajo …	OFF
Se je pa mogel zelo potruditi tale fotograf da je nasel otroke in druzine... ker ostalih 90% je mladih moskih pripravljenih na boj, ropanje in posilstva nasih deklet, deklic..... in za te ljubke otrocice prostora ne bo nasi bodo raje v begunske centre dali mocne zdrave moske.... tistih ki rws potrebujejo pomoc je pescica in zanje bi bilo vec kot dovolj prostora....	OFF
V parlamentu je dovolj prostora, pa jih naj tam nastanijo in skrbijo za njih.	OFF
Zadni cas da spet zacnemo ziveti po 10ih bozjih zapovedih, drugace bomo kot druzba kolapsirali. Te danasnje bolezni preobilja niso hec. Ales povedi nas, bog je z nami.	OFF
Meni so pa pedri grozni ..grejo mi ..zares..	OFF
domači izdajalci	OFF
-*-*-*- zakaj potem bežijo v gospodarsko močne in bogate države? jim revnejše države z mirom niso dovolj?	OFF
-*-*-*- Če ne smem komentirat :-) direktiva taka :-)	NOT
Ko argument moči prevlada nad razumom. Vse se jim bo vrnilo kot bumerang.	OFF
-*-*-*- Nam je Bruselj v ponedeljek povedal, da smo zunanja Schengenska meja in da le naj gledamo, da bomo beguncem dali azil, ce bodo zaprosali zanj... Itaq, da se bomo na hitro uklonili...	NOT
to pa je svinjarija	OFF
vsaki 5o let zapora.to so najbol nagravžni ljudje in brez srca in možganov.	OFF
-*-*-*- Ma kjere idiotske replike, človek ne more verjet...	OFF
Izdajalci slovenskega naroda....no sicer je vprašanje kolko je Slovencev med temi,ki so za....	OFF
-*-*-*- Izterjencen se ne daje otrok!	OFF
Le da Hitler takih izjav seveda nikoli ni imel ...	NOT
Zakaj jih ne vrnejo nazaj od kod so prisli	OFF
-*-*-*- vse kaj je svet dosegel pa ima islam samo interes uničiti	OFF
-*-*-*- Andrej (y)	NOT
-*-*-*- Sam ves Igor Jagodič menim da bi ti u nijovi kozi tut bezu pred strahom v njihovih drzavah... to delajo iz tistga obcutka ko mors svoje ljubljene zavarovat... se pa po eni atrani strinjam saj jih je velik procent velikih talibanov.	OFF
-*-*-*- MATER SE ZNATE MUSLIMANI LEPO IZRAŽAT IN KOMENTIRAT.NEČ ČUDNEGA DA,KO BEREŠ ČASOPISJE VIDIŠ,DA SAM VAŠI DELAJO PIZDARIJE.STE Z KOMENTARJI SAMI VSE POKAZAL.	OFF
-*-*-*- ti tudi v sebi imaš islamistično kri	OFF
-*-*-*- Vecina teh oh in sploh rozic je zabarjeb z dobrimi sluzbami, njih ne skrbi za njihove sluzbe in jih tudi ni treba skrbet, ne razmisljajo pa kako bo po ulici hodit, pa dom nezaklenjen pustit. Sej ne bojo sli v mala mesta, v glavna mesta grejo, sam pocakite...	OFF
-*-*-*- Ne nalagi,levičarka	OFF
Ni sans	NOT
Vidim, da pri komentarjih sploh ni tema o vsebini clanka ampak samo tipicno slovensko pluvanje po cloveku, ki sledi svojim nacelom in stoji za svojim "prav"; karcmu zgleda zavidate... Jaz nimam popolnoma nic proti istospolno usmerjenim. Kar se pa otrok tiče pa popolnoma podpiram cirkev, ker je mogoce to celo edina stvar, ki jim jo dam za prav. Otrok mora imet oceta in mati. Ne more imet dveh ocet…	OFF
-*-*-*- ravnali so neustavno in ustavno sodišče bo referendum dovolilo	NOT
Vse čestitke komentarju misice!!! Najboljš da laže in podpira te nagnusne stvore.	OFF
PREMALO ROKE ODSEKAT ALI SMRTNO KAZEN	OFF
-*-*-*- Nikoli se nebi oni uklonili našim zakonom in jih spostovali,oni bi nam svoje,predvsem versko stališče vsiljevli in nas kaznovali po svojih zakonih,sploh ženske,ki pri njih nimajo pol procenta tolko pravic,kolko jih imajo Evropske ženske !!!!! To niso begunci,ampak so izdajalci države :D	OFF
res žalostno..bogi otroci..vedno zrtve:(	OFF
Posiljevanje izprijenih moralnih vrednot je najbolj podlo dejanje neke avtoritete nad mladostniki.Upam ,da ji bo kmalu odklenkalo.Se spomnim zdravnice ,ki je imela probleme z otrokom zaradi zamenjave spola,ožigosala je vse sestre,da smrdijo.	OFF
Kaj pa je tu lepega?	OFF
-*-*-*- Lepo napisano 👍	NOT
-*-*-*- Vsekakor :) za mene ma avtohtoni narod prioriteto pravic :) smola je to, da nas je premalo ostalo, kateri nekaj damo na slovenske vrednote. Tvoj odgovor pa je tipicno islamisticni; mi smo prisli zaj pa se ti odstrani iz teritorija; finta je, da si vi ne zelite samo pravic (kake pravice so tebi kot muslimanu krsene v sloveniji?) ampak dominacijo in siritev nazadnjaske ideologije	OFF
Pa sej je skor tolk velik vse skup kt en City park pa sam molit bi hotl:D	NOT
Kreteni	OFF
-*-*-*- To da so cerkve in šole na bližnjem vzhodu je logična posledica tega da je bilo krščanstvo tam razširjeno kakih 700 let pred prihodom islama. Evropska družba temelji na nekih zgodovinskih dejstvih in vrednotah med te spada tudi 1300 let stara želja islamskega sveta po osvojitvi Evrope. O njihovi strpnosti pa rajs nebi bližnji vzhod je lep primer.	OFF
-*-*-*- Darko Humar... teb in teb enakim ni pomoci. Enkrat sm ze napisala pod enim komentarjem, pa morm, zgleda, se enkrat: Gej skupnost: dva ODRASLA cloveka, ki se strinjata, da sta v zvezi, in se strinjata, da seksata. Pedofilija: POSILJEVANJE otrok s strani odraslih oseb. Naj te spomnim, da otrok ne more privolit v sploni odnos, ker ne razume, za kaj gre. Pedofili so lahko straight ali geji, e…	NOT
naj si jih domov odpeljejo	OFF
-*-*-*- Hahaha vzemi pomirjevalo. Zdaj nam se razlozi da je SDS kriva za chemtraile, da skrivajo nezemljane in da je Jansa v resnici sam satan. A ce recimo slovenske novice porocajo o prometni nesreci, jih bos obtozil, da spodbujajo prehitro voznjo, voznjo pod vplivom alkohola in da so oni krivi za vec nesrec?	NOT
kako se že odstranijo podgane z deratizacijo tako lahko tudi njih	OFF
Luka Veselić neče njih madžari	NOT
BOLANOOOOOO	OFF
	NOT
pozdravljeni gospo Bojan Pecar. SE POPOLNOMA STRINJAM Z VAMI........... naj prej da bi pogledali v svojo blizino, na svoje ljudi in se posebno na NAS zamejce, in na VAS, primorce .................. nismo si veliko razlicni, seveda z vami primorci, Ze ko se preide v vzpon iz Kopra, so ljudje drugacni. NI MOGOCE, DA SE NE NOBEDEN NE ZAVEDA.	NOT
Pridite	NOT
zato pa je kot je.......vsak cigo , ki se priklati , se mu hiti vse prilagajat.....in mu lezt v rit......	NOT
-*-*-*- Potem bodo pa Vse razstrelil....	OFF
Nazaj od kot so prisli brez pardona...	OFF
-*-*-*- SE KAR STRINAJM	NOT
Skupaj novim zmagam nasproti !Za Slovenijo!	NOT
-*-*-*- Clouk tis bolan a uni k lajkajo pa se bl. Alejkumu selam	OFF
-*-*-*-	NOT
-*-*-*- Haha kot bi rekli nekateri romi/ ijeej mamee usi bote pomrli ni vazno kere vere si in kaj si 😂😂😄	NOT
Narobe svet (Verkerte Welt)	NOT
-*-*-*- Enosmerna v polje	OFF
-*-*-*- Ce so sprejeli tujce v naso drzavo da lahko tukaj zivijo,potem se imajo pravico da tudi dobijo to kar jim pripada.	NOT
Sramota eurovizija! Avstrija se komaj uvrstilaa in pol zmaga za 50 tock?! Plus to da pesem je kopirana iz jamesa bonda!	NOT
-*-*-*- Ko bomo pa morali vzeti pravico v svoje roke, da zaščitimo naše dame, bomo pa spet mi vsega krivi in izpadli nestrpni in ne vem kaj še vse	OFF
-*-*-*- elvis velic prosm ne govort čez cerkev... drugo, ja mogoče res ni denarja dol amapk kle če boš hotu preživet ga boš rabu, kje ga bojo pa dobil?? ropal pa kradl pa to k ta golazn iz tretjega sveta zna delat in bo tut tuki delala, in če mislš da je tale multikulti dobra stvar se mau ozri v zgodovino... stvari se ponavljajo in še tretjič!!!!!! moji/naši dedki so se boriil za to kar mamo dans…	OFF
-*-*-*- vse nasteto je boljs kot pa da bi bil SDSovec	OFF
-*-*-*- i dobro poriva Zvonimire hrvaški junače.	NOT
-*-*-*- Ohoho toti Maribor bobo :)	NOT
Naj jih nekdo že enkrat spusti v j.. Nemčijo, pa naj ne delajo sranja povsod. Če bi jih Nemčija tako z veseljem sprejela, pa naj jih, kaj se mamo mi mešat v vsaki drek, spusti jih čez mejo in adijo, da ne slišimo več za njih in vso sranje, ki se okoli njih dogaja. En normalen človek še potovati z vlakom ne more zaradi njih!!!	OFF
-*-*-*- Edo ne seri...	OFF
-*-*-*- https://www.youtube.com/watch?v=vtqemXvF-uo	NOT
-*-*-*- Hahahahahahhah Marko Skočir nisi komenteru 20 min in zdej k si se koncno spomnu s cem ga bos zabiu nazaj si napisu...mislm da usi vidmo kdo je tuki brez jajc	OFF
Sara hvala Bogu da lahko kdo financira država ne financira nič tudi tisto kar je treba in ne bi rekla da je kriza če pomagajo drugim državam takrat so med prvimi	NOT
-*-*-*- http://balkans.aljazeera.net/vijesti/djevojke-iz-nigerije-sramotna-tajna-italije, Prav tako v videu govori zdravnik o migranti katere so posilili evropljani	NOT
-*-*-*- že v treh komentarjih pišeš eno in isto, nimam več interesa, da ti znova in znova odgovarjam. očitno imaš napačno predstavo o tem, kaj hočem od tebe, ali pa preprosto ne prebereš, kar napišem. kar me sprašuješ, sem že razložila, prideva pa ne nikamor. še enkrat torej, lep pozdrav.	NOT
-*-*-*- Ja seveda razmislja Cerar	NOT
Največje zlo v svetu so mediji. Cerkev jim ne seže niti do kolen.	OFF
Hehe slovenija se še za svoje pravice doma ne zna borit ;-)	OFF
ZA DRUŽINE V STISKI, ZA MLADE, ZA BREZPOSELNE PA NI DENARJA	NOT
Izgleda,da ta profesorica ne ve vseh predpisov in zakonov,ki predpisujejo,,DA pornografija in drugi materijal se ne sme uporablati pri mladini posebno še siliti ali prisiliti v to gnusna dejanja. Kje so tu pristoni organi za človekove pravice in vsi ostali , da bi tej profesorici stopili na prste in ji preprečili taka početja.Zganite se institucije proti kriminalu in priverite vse ta početja,voli…	NOT
avstrici zaprti , kam bemo , jaz brez dokumenta ne morem nikamor , a za njih ne velja ...	OFF
-*-*-*- kaj ni to logicno ce so LJUDJE? ;)	NOT
Na kozlanje mi greste vi kreteni ..... sej Slovenija je tud za Slovence narjena pa poglej kolk smrdljivcev balkanskih je notr mars u picko matrno nazaj od kje ste prsli ...... na kurac mi grete vsi balkanski izrodki	OFF
-*-*-*- Ja to pa itak, naše gnide so pa itak za pred zid. Pa kaj če ne smem nobenga taknt in se jim zahvalit za lopovščine :) Bi me takoj pršli njihovi podložniki pohapsit. Use je šlo u k....	OFF
Res je - velika sporočilna vrednost ....ki jo žal mnogi v svojih fobijah spregledajo....ljudje,ki so samozavestni in imajo dobro samopodobo z lahkoto sprejmejo njegovo zunanjost in z lahkoto razumejo globino njegovega spročila....	NOT
-*-*-*- Matejin komentar je JE VEČ KOT ODLIČEN. Pa še nekaj : ZELO VELIKA JE RAZLIKA MED ''MIGRANTOM IN KAJ JE ''BEGUNEC''.	NOT
-*-*-*- Erika Greimel big like!!!!!!!!! Sramota od sramot...ko kaznjenci!!!! našadva tud ne kosilata v šoli več.....KER NIMAM ŠE DODATNIH 120E ŠE ZA PREHRANO POLEG DRUGIH STROŠKOV BREZPLAČNE ŠOLE!!!!! kk žalostno.....res!! sramota, ko te vprašata mama kdaj bomo pa mi šli na morje??? Mama zakaj pa ne morema novih torb dobit???? A to si naši srčki zaslužijo??????? fujj gniloba slovenska...gamad....…	OFF
-*-*-*- :) hvala,ti pa kot Jovanka Broz :D	NOT
SAMA GROZA OTROKE BODO GEJI POSVOJEVAL, CSD BO DOBIL VEČ PRISTOJNOSTI PA ČEPRAV SO DOKAZAL DA JIH BRIGA ZA OTROKE. O VZGOJI OTROK NEBI IZGUBLJAL BESED ALI GRE LAHKO ŠE SLABŠE A TA BULMASTIFSKA OBLAST VE KAJ JE DRUŽINA AL RABJO AMSTERDAM	OFF
Pravilno da so zaprli progo železniško Hrvati .	OFF
Zakaj ni zakona, da tisti ki se spomnejo zbirat podpise za referendum, da na koncu tudi plačajo vse stroške ki je nastal zaradi referenduma. Tale naš "hram demokracije" je leglo lenuhov ki si grejejo rit in nič ne naredijo za državljane in državo.	OFF
Aleš, za pravice, osnovne, ustavne gre, in spet so eni ZLORABILI OTROKE in si nadeli ime "Za otroke gre" ... podn ... Aleš, ni kaj, ljubezen naj širijo, ne glede na spol in kaj konstruktivnejšega in skrbijo za uboge zlorabljane, lačne otroke ... ne pa za .... pa brez veze, vi me razumete :)	NOT
metek v glavo:)	OFF
Sebastjan tudi tebe vprašav .... ali bi dav svojega otroka, da ga vzgajata dva pedra.....?	OFF
Ni vredno življenje je lepo narava ti je podarila notranjo in zunanjo lepoto	NOT
-*-*-*- Jožek, danes imaš že na mmc prispevek o divjanju islamistov v Stockholmu. Te bo to mogoče malce prepričalo o tem, da Donald ne prodaja bučk?	OFF
-*-*-*- Jz nč ne žalm, ampak če ti pridš v tujo državo spoštuješ njihovo kulturo in zakone...	NOT
-*-*-*- Smrdel prezime i pase uz tebe..	NOT
-*-*-*- Draga Izeta - imate na razpolago veliko držav ki vam verjetno bolj odgovarjajo - zato prosim pojdite tja, kjer vam bo vaš način življenja všečen, nas pa pustite, da živimo tako kot hočemo.	NOT
-*-*-*- Točno to, kar je treba! ;-) :-)	NOT
noben pa ne pomisli, kaj se bo otroku dogajalo v soli, k bodo imeli vsi oceta in mamo, on pa dve mami ali dva očeta....pa ga bodo sprasevali kako to....revček ne bo vedu kaj bi odgovoru...in bo izločen iz druzbe.....poznam tak primer....na zalost	NOT
-*-*-*- hahaaa prepali se slovenci nesikiraj tese nece oni ostati u sloveniji odese oni de je bolje koliko ja znam da svi placamo auto cestu sto prodemo kroz sloveniju tako da i te izbjeglice samo prolaze kroz sloveniju	NOT
ZATO KO SO TILE POŽREŠNI KO NAŠI POSRANI POLITIKI NEJ JIM DAJO TAM NARDIJO ZA CEL MANHATEN MESTO PA JIH NEJ PUSTIJO PRI MIRU KK BOJO PAČ ŽIVELI	OFF
Petardo v rit.	OFF
baba je za odstrel trololo :)	OFF
Manjka samo se posvojitev z Bliznjega daljnega sveta pa bo slika Slovenstva popolna 😗	OFF
Mars iz slovenije.	OFF
Zato pa.... Krško je na pol zmogljivosti.	NOT
Kaaaj spuščate v evropoooo .... joooj jooj jooj	OFF
Prov je da majo, cajt je že bil da tud muslimanom zgradijo versko ustanovo	NOT
Ce se clovek rodi taksen tole je od visje sile a eni so zleht so rojeni brez napake za mene so vsi drugacni dobri po dusi jest osebno jih spostuj🌞	NOT
Bravo	NOT
-*-*-*- In se to kar je sramota v bistvu , se bojim da je bil načrtno! Da je odpovedal sistem identifikacije in so spuščali kar vse živo čez in od tega manjšino pravih beguncev...polom! Zato vojna bo neizbezna :( vojna je že! Med nami že nekaj časa za normalno dostojno življenje in službe! Tole pa se med dobrim in zlim.da se svet dokončno pocisti, kot je treba!	OFF
Pederajsi (poslanci) so si sprejeli zakon	OFF
Ni problem videza....zaradi mene bi lahko zmagal nekdo, ki hodi okrog v pando oblecen....meni osebno ta PESEM ni bila pretirano vsec, ja za med prvo polovico ma ne za zmagat.	NOT
-*-*-*- Tvoja celica je že zjebana,, to so naredili farji pedofilski,,, otroka si pa sama naredi pa ga posvoji,,,, nihče si ne želi tvojega farskega otroka je hudičevo zlo !!!!!	OFF
-*-*-*- Jebo ti cefur mater do pola picke a od pola jebi sam sebi da ne prljam citav kirac	OFF
-*-*-*- 😂😂😂😂	NOT
Gamad	OFF
Spizdite...klovni	OFF
a zakaj niso prerezali mađarsko žico, ker ni so upali.	NOT
uzija v roke pa gasa! gamad	OFF
Tako je če daš demokracijo neodgovornim ljudem.	OFF
pa saj imamo v Sloveniji pol muslimank zato pa bi nadele rute	NOT
Pol pa vpraša novinarka eno starejšo gospo: "a bi si bila pokrila lase s črno ruto"? Ma dejte no.... kako spoštovanje neki ....vikanje in tikanje hkrati????!!!!! Vpraša se: "ali bi si pokrili lase s črno ruto"? Bo treba malo novinarje v šolo peljat ;) Pa lep dan še naprej ;)	OFF
Mene nic ne moti,naj vsak dela kar misli,da je dobro zanj,moti pa me zakaj istospolni delajo take cirkuse iz vsega,koga zanimajo neke gay parade in poroke	OFF
Kje ste aktivisti pizda vam materna	OFF
-*-*-*- Imajo ,.......v tvoje dobro,......toplovodar rdeči,.....!	OFF
-*-*-*- Te pa jih mej doma krava	OFF
-*-*-*- So nam že zvišali davke da bo za drhal	OFF
-*-*-*- Rabije Qorri v franciji so jih 20 pravkar zaprli...	NOT
-*-*-*-	NOT
Naj jih čim preh	NOT
na ladje pa v Ameriko! Američani so jim uničili države z vojnami sedaj naj pa sprejmejo še nič krive begunce!	NOT
avstrijka?? mislite avstrijec ;), moski je, moski z brado, pa tisto ima med nogami ;) res ste bebci, pac desc odlicno poje, to je vse :)	OFF
Ja, res smo gensko nespremenjeni hlapci!	OFF
Na drugi strani prklopit lokomotivo pa nazaj poslat	OFF
-*-*-*- Ce bo imel pa dva atiji bo pa vedel da ima dva ki ga imata rada in dva ki ga mogoce nista imela!	NOT
Najlaži je pa ubit človeka in pol govort da ga je ta dotična oseba zadrogirala in ga hotla posilt. Navsezadnje pa mislm da nima veze ce je biu Gasper homoseksualec, bil je dober človek in to šteje	NOT
-*-*-*- Na kratko! Vsi prevozniki bi zaslužil bajne pare... Vse poslat k očetu te gonje.. Bela hiša z vsemi vrtovi...	OFF
Coming soon! https://www.facebook.com/Fokus.ba/videos/1210919992258588/	NOT
Mars sprejmite jih potem v svoje domove...kam bojo sli vsi ko bojo avstrijci zaprli meje ????	OFF
AMIN!	NOT
-*-*-*- V gorah in planinah	NOT
-*-*-*- Ej ti picko ksenofobicna...a je sploh mozno da obstajajo nestrpni idioti,takega kalibra kot si ti??	OFF
Joj ko citas komentarje se samo uprasas......s kakimi ljudmi zivis	NOT
Pastir vodi ovce na pašo!! V Ljubljani je Jankovič pastir prebivalci pa ovce! Tako je tudi v Sloveniji!!	OFF
-*-*-*- Ti so pa zelo civilizirani in šolani če jih Nemci in Avstrijci mečejo lz države. Dajte že razmišljajte malo s svojimi možgani in ne samo kar vam polnijo prodani mediji	OFF
Vinko Gorenak je pa kamion vozu ....	NOT
Američanov še ni blo, pa u evropi so u blatnih kočah živeli, ko je na vzhodu cvetela visoka CIVILIZACIJA. Pa jo je zahod nekje v srednjem veku uniču, tk ko je uniču Maje, Azteke, Inke, pa Indijsko civilizacijo pa Afriško, pa vse mora bit po zahodno al kaj.Kaj pa je zahodna civilizacija? Same vojne pa nasilje. Američani so pa tako in tako na nasilju nastali , izvršili holokavst nad indijanci. Druz…	OFF
-*-*-*- Sej vas je malo od 2 milijona je nas 1.5 milijona hahahaha	NOT
nisem zaplankana.prebrala zakonik,zarad mene lahko dva moška posvojita otroka ampak tko kot je tale zakonik napisan sem proti enostavno ne zaupam državi!!!	NOT
-*-*-*- Ampak z njihovimi euri, še k seb domov nej se jih pelejo!	OFF
kak je to fukjeno, kaj si nor	OFF
-*-*-*- Če jim kaj ne paše naj grejo kam drugam. Tega nam res ni treba.....	OFF
Ste pa res samo slovenčki....zdej je že vsak otrok terorist in grožnja vašemu miru !!!	OFF
tko ku more bit.... mađari lahk še strelajo mi pa ku take zapuščene kužke... pridiiii pridiii	OFF
-*-*-*- Hm pravis da nisi za nobenega ? Po levihi medijih sigurno ne stresas takih lazi. Plus da so vsi isti je moto levakov da ljude nebi sli na volitve in lahko naprej kradejo. Nevem kako lahko govortie da so desninkrivi 2 vladi vse skupaj 5 let levaki pa vseh ostalih 22 let bebo uci se	OFF
-*-*-*- Tako je. Raj se kle kregajo čez begunce kot da bi šli pred parlament. Prpice take da te glava boli	OFF
-*-*-*- Ne samo, da je zakuhala, celo poti jim organizira in financira. Financer je podružnica Barkleys Bank, ki je v rokah ene najpremožnejših aneriških družin (Rothschild). Profiti so ogromni, nekateri plačujejo po 15.000 $, strošek nikakor ne more biti blizu temu znesku. Torej ne samo politično, tudi finančno se jim izplača. V dveh letih je tako ZDA spravila v kaos Rusijo, Ukrajino, S Afriko, …	OFF
Neee	NOT
VaLukus Gorenjski	NOT
-*-*-*- No vidis teb dol visi za ostali folk zakaj bi se mogl.potem mi.sikirat za folk iz Francije? Zato k sm.clovk ker me vera uci da nism.sovrazno nastrojen da vsakemu pomagam. Ja ja brez vere boste dalec.prsl. Sigurn je svet nastau sam od sebe a ne	OFF
-*-*-*- Evo....pravkar sem ga prijavil.	OFF
-*-*-*- ja peder je,zato je tko reagiru...viden iz vesolja:-)	OFF
Malo Jezus malo Zlodej	NOT
-*-*-*- Matjaž Matjaž Če vzrok ni potreben za neko dejanje v obliki posledice, potem si pa ne-umen človek. Just sayin.	OFF
Bo treba peči gor zakurit v Nemčiji	OFF
G O L A Z E N .	OFF
-*-*-*- Nina Kofler Kobal Me lahko recimo poučiš, kolikšna je stopnja samomorilnosti pred in po operaciji, ter razlike med državami, glede na sprejemanje družbe? Veš, katere "duševne težave" spremljajo takšno počutje nelagodja? Mi znaš povedati o David Reimerju in kakšne grozote je doživel, ker ga je priznan zdravnik, ki je tudi začetnik tega pro-trans gibanja na področju medicine in psihologije,…	NOT
-*-*-*- Se bojim da bodo tega fanta pripeljali tja kamor so ravnatelja...pa če je kriu al ne, nima sans proti tem dvolicnim pokvarjencem	OFF
Še vedno so ubogi no, nimajo kam, nihče jih noče... Dajmo zbrat sredstva pa jim nove šotore postavit pred parlamentom!!! ŽIVALIIIIIII	OFF
-*-*-*- to je samo v višegrajskih državah saj pa ja menda vidiš razliko	NOT
Cakaj da do Nemcije pridejo😃😉	NOT
čestitke!9 mesecev po referendumu ste našli dokaz, da istospolnim ni za zaupat otrok!	OFF
vcasih je bilo Titovo Velnje potem Velenkovac sedaj pa je Ljubljankovac hahahahahahahahah iz Velenja smo jih sterali	OFF
a mi prosim obrazložite , kaj je to :radikalna homosexualna ideologije , nikjer nisem našel , kaj naj bi to bilo ,...	NOT
-*-*-*- Zkj bi se marocani začel selit v slovenijo ??? Mislim da je bila džamija moderni evropski državi kot je slovenija potrebna :)	NOT
-*-*-*- Ne bo grozdja ne vina :(	NOT
-*-*-*- Jure Oreo in tvoja brilijantna ugotovitev, da naj pogledam v knjigce, ki jih dajo na učni sistem razni Pikaloti, Kopač Mrakova in podobni reveži, katerim nekdo drug pove, kaj bodo kot ministri mogl delat......meji že na nobelovo nagrado za dosežke v znanosti	OFF
-*-*-*- Za vsako rit raste glogov količek.	OFF
-*-*-*- Kakam se na vse	OFF
sej nočjo bi u slo no, ker bedak se bi pa naselu u tok bedni državi	OFF
Saj ne morem verjeti, da živim skupaj s temi ljudmi, ki komentirajo na ta post. Ljudje, človek je ubil človeka, vi pa razglabljate, če je to v redu ali ne. Ja logično, da ne, kajti, kot sem že napisal, človek je UBIL človeka. Kaj vam to ni jasno? Zob za zob v 21.stoletju? Naj še uvedemo smrtno kazen? Ne, še boljše, gremo v čas inkvizacije, javnih usmrtitev?! Kaj se vam dogaja v glavah? Nihče, pra…	OFF
-*-*-*- ne to ni isto naprimer da nekateri otrok izgubi starše oprosti ampak jas bi jih dal paru ki nemore imet otrok in to sta moški in ženska ker je to normalen par po mojem prepričanju nebi pa dovoliv da bi ga kak drugačen par posvojiv ker preprosto drugačnost ni družina in nebi dovolil da kak ispirjen par vzgaja otroke drugače pa nimam nič proti vam.	OFF
So oni pri nas ali mi pri njih? To je golazen, ki je se Arabci nočejo, mars nazaj id koder so prišli!	OFF
To si poglejmo kakšni vandalizem podpira naša država vse jim dajte politika na koncu pa se naj vaše žene mrdajo prasci zagamani SLOVENCI PAMET V GLAVO NAJ SE VAM NE SMILIJO NITI TI OTROCI KER IZ MALEGA ZRASTE VELIKO MUSLIMAN JE MALI ALI VELIKI ŠE SUŽNJI BOMO TEM POKVARJENCEM	OFF
vam je kaj znano...?	NOT
Bravo. Morda slovenska zavrtost le popušča. Ljudje smo in bomo vedno. In vedno bo ljubezen. Čemu obsojat istospolno usmerjene? Kot, da se niso ,še pol stoletja nazaj, dogajale dogovorjene poroke. Kot da v "normalnih" družinah vedno sije le sonce. Dokler sta razumevanje in toplina ter spodbuda v partnerskem odnosu, je popolnoma vseeno kakšen spol ima kateri od njiju.	NOT
Mi to vemo! Pa kaj naj sedaj, se mi pozigamo?! 🔥🔥🔥 ✌🏻️	NOT
Se strinjam,da je povedala samo svoje mnenje,ampak mi je žal,da še vedno živi v 12,13 morda v 14 stoletju in naj kar tudi tam ostane !	OFF
aktivisti si jih naj peljejo domov,, nič ne rečem če kdo beži iz vojnega območja vendar kolikor je znano so ti v manjšini torej ljube organizacije takšne in drugačne mejte jih in za njih odgovarjajte nas pa pustite na miru,,, hvala...	OFF
ta pzde na sliki,pa naj plača referendum!pa zelo bo smešno.če bodo njegovi otroci istospolno usmerjeni,pa da ga vidmo.	OFF
TUKAJ PRIHAJA REPRESIVNA NASILNA HOMOSEKS.- GAY POLICIJA : GAY-STAPO - Prvo pravilo je da ljudje torej homoseks. ljudje ki trdijo da so diskriminirani, zatirani , potlačeni - postanejo samo ZATIRALCI, NASILENŽI ( When the Bullied Becomes the Bully http://www.livingsafer.com/.../when-the-bullied-becomes... ), sedaj po 6. letih lahko rečemo da je ta ista skupina preko svojih aktivistov in močnih za…	OFF
Am če bi slučajno se kaj podučil kaj je bla fora tega referenduma da tukaj ni samo za istospolne partnerje, ampak mnogo več. Če še imate to doma si preberte še enkrat, in ne flancat neumnosti ;)	NOT
še pokristjanit me niso mogli, kako bi me prepričali v mohamedansko vero, lepo vas prosim. Je že kdo videl Boga??? V cerkvi so nas učili, da so nebesa itd., sedaj pa učijo, da je Bog povsod, tudi v nas samih- saj ne veš komu bi verjel....	NOT
Dumou nej si jih uzamejo če jih tuk hočjo met -.-	OFF
-*-*-*- Dusan a te lahko spomnim da si ti tudi iz druge drzave v slovenijo priseu!!!! Nc se nebojte oni grejo naprej v sloveniji nebo in noce noben ostat tudi jaz sm pred 10timi leti moje koucke spakerala in odsla nekam kjer sm bila sprejet z otprtimi rokami	NOT
Luka Gregorn	NOT
sej ni čudn, domač narod je zatiran tujec pa gor vzet pa Slovenija, pa Evropa pa kaj še???	NOT
-*-*-*- haha, daj no, dzamija je za molitvene rituale, ne za dernek, tebe, mogoce i mene bi vrgli van	NOT
Naj poskrbijo za nas drzevljane	NOT
	NOT
TO ZGLEDA KOT VPAD NA TUJE OZEMLJE ČE NISI LEGITIMIRAN	OFF
-*-*-*- Upajmo da niso 😏	NOT
-*-*-*- To je dejstvo,ta "lepotica" definitivno ne sodi k nam,Zokiju so ocitno vsec "mini riti",da jih lahko obraca,kakor se mu zazeli in pri tem "posteno!!!" zasluzi,pac,je treba Jurcku pomagati dzamijo zgraditi,da od tega k njemu v zep leteli bodo le profiti.	OFF
Postreljati to smrdljivo golazen pa direktno na grmado pa skurit	OFF
za katere otroke,tiste ko imajo že sedaj vse ,ostali so itak potisjeni na obroblje in diskremitirani	NOT
-*-*-*- Slovenščina hahaha sej pička lublanska sory nis lublančan sam delaš se da si hahaha	OFF
-*-*-*- Bravo Ninocka, mogoče ni naključje da se isto pišemo, ker isto mislimo! Škoda cajta za te telebane in talibane, ki imajo več skupnega očitno, pa se med sabo sovražijo in bojijo. Nevedneži, ubogi..;)	OFF
Šele ko bomo dojeli da smo vsi ljudje (ne vaši ali naši, levi ali desni...) bo kaj na tem svetu drugače.	NOT
-*-*-*- Nastja pise se na Jesenicah in ne V Jesenicah. Slovnica ti ni blizu zato so ti pa blizje istospolni.....	OFF
Kira fail anketa... "a bi naredili X če bi vam X držal pištolo na čelu?" Itak da bi keri mona nebi...	NOT
-*-*-*- Morate vedet da niso krivi begunci za tako kot je stanje v sloveniji ker so ljudje bili brez hrane ze pred tem , ce smo pa ljudje taki da nebi pomagali sosedu v stiski pa je to na nas ,v bistvu pa je vse krivda sistema tak da je to potem ze druga tema.	NOT
ojoj kaj nas še čaka	OFF
super, pridejo v slo že mislijo da nam lahko vlake razfukajo totalka!	OFF
-*-*-*- :')	NOT
-*-*-*- no, no malo bolj strpno. Ponavadi si pa sam takšen, kot misliš o drugih...	NOT
-*-*-*- kako je pri nam s financiranjem ??????????	NOT
Saj smo res ena banana drzava, a spet ne tako necivilizirani, da bi viseli po oknih vlakov...	OFF
-*-*-*- Se POPOLNOMA strinjam!!!	NOT
sami proevropsko usmerjeni, sami globalisti obkrožajo in sestankujejo v sloveniji, a se čudite ker ste namreč leta 2014 izvolili SMC in točno ti so izdajalci slovenije in sprejemajo same take voditelje, zamislite se! a ste videli na češkem,slovaškem,poljskem da bi se klanjali pa sprejemali take politike ? jih ne ker so evroskeptiki in prav imajo, sem na strani višegrajskih držav in ne na vaši ! v…	OFF
Tak ja naj se radikalizacija "zmernih" zacne, to se bo smeha v prihodnosti	OFF
-*-*-*- Ajla Pasalic kaka sola, stfu	OFF
Janezi dzamija bo pa se vi posadute na svoja gnila jaja	OFF
Domov si jih vzamte.. sam ne pol jokat.	OFF
prokleta banda sam za postrelt proklete kurce	OFF
-*-*-*- Zvonimir Klemenc, če bi se to zgodilo pri nas in bi bila res primorana bežati, bi bila pribežališče moja najbližja soseda ali pa oddaljena država kjer bi se zaradi podobnega načina življenja najlažje vključila med ljudi. Zadnja izbira bi bile muslimanske države, medtem ko ti " begunci " nerazumljivo delajo ravno obratno in potujejo milje daleč v njim popolnoma drugačno kulturno in versko …	OFF
Vsi ki podpirajo imigrante podpirajo propad demokracije in svobodne Evrope!Stop imigrantom!!!!	OFF
-*-*-*- Nevrjamem stari da si Designer pr Studio Koper pa da dobiš sam 655 €, jst sm dostavljalec pa dobim čez 800 € tko da ne neki nabijat :)	OFF
-*-*-*- ja par sotorov se jim je vzgalo, po mojih info 25, ker so pac kurili v njih ker so premrazeni in premoceni do kosti, mimgrede, lani na taboru je uspelo mulcem zazgati dva sotora, ker so susili cunje v njih in pomisli ni bilo nobenga begunca na taboru :O ....	NOT
http://www.sloboda.hr/clan-austrijske-obavjestajne-sluzbe-tvrdi-kako-americke-organizacije-financiraju-imigraciju-u-europu/	NOT
Če pa so si oni tak bogiii.. ma Mrš begunci	OFF
-*-*-*- Prizadeta si. Naj ti prvlecejo par migrantov domov pa uzivaj z njimi	OFF
-*-*-*- Pa slovenija nič ne daje je treba delat ne pa ga okol ga srat kaj slo dahe ha ha sam uzema	OFF
