# Supplementary material for: Investigating cross-lingual training for offensive language detection
Source: PeerJ Comput Sci. 2021 Jun 25;7:e559. doi: 10.7717/peerj-cs.559 (PMC8237322; doi:10.7717/peerj-cs.559)
Supplement: Supplemental Information 1 — **Review Only** The dataset splits that were used in the experiment for the Slovenian language [file peerj-cs-07-559-s001.zip › slovenian_splits/slo_train.tsv]

data	label
	NOT
Bruka	OFF
naj živijo tam ,kje jim je vera ,šola in običaji združljivi ...mit jim tega že ne smemo plačevati ,če ni denarja za malico vseh revnih Slovencev.	OFF
-*-*-*- Itak moj višek kulture je diatonicna harmonika,slovenska knjiga in slovenski jezik. Za vas nepismene pa kulture sploh ni	OFF
-*-*-*- Tudi sama imam mamo in očeta. Sem tudi mama. O tem kar vi govorite se v tem referendumu ni odločalo. Geji in lezbijke že imajo otroke. Mojih otrok oni ne bodo posvajali..tudi vaših vnukov ne. Kupovanje je pa tako ali tako kaznivo.	NOT
je poskušal ali je poskušala?	NOT
-*-*-*- Dej preberi prvo kaj piše še dol naprej!!!!!	NOT
-*-*-*- Pollak zakoplji se ze nekam. Titopik te je naredu.	OFF
Eh še kar naprej gonijo svoje sranje...	OFF
ne migranti, sosedje	NOT
500 ljudi...vsak dva vzame domov....problem rešen. Kaj še čmo razpravljat o lokacijah!!!	NOT
kako ste nastrojeni saj niso vsi ljudje isti,da mislijo slabo...	NOT
-*-*-*- Cestitke za napisano.......	NOT
-*-*-*- Drzava ne daje kruha. Zasluzimo si ga sami. Zemlja pa nam daje surovine za kruh..in zemlja je povsod enaka. Degenerik, ce bi nas Slovenija hranla bi bli izstradani!!	OFF
	NOT
Anketa je pač anketa. Ampak glede na stanje pri nas in tudi v tujini, so odgovori temu primerni. Zanimivo, kako se razlikujejo odgovori mladih od starejših. Mislim, da je v mladih premalo domoljubja, niso se pripravljeni niti malo potrudit, da bi ohranili to, kar imamo. Vse je na liniji najmanjšega odpora.	NOT
-*-*-*- Slovenija mi je dala tisto kar sem zasluzil z svojim rokami nisem kradel varal niti sem lopov 21 je stoletje vsi imajo enake pravice nisi nic bolj vredna od sirijcev tudi ce si slovenka..tisti ki dejansko ne cenijo slovenije so na borzi zivijo na racun drzave takih je veliko vec kot si ti mislis Brigita Nadoh Vidakovič	NOT
totalno bolan svet..kakšn vzgled dajemo otrokom za koga ljudje glasujejo sramota !!!!!!!!!!!!!!!!!!!!!!!!!!!!!!!!!!!!!!!!	OFF
krneki!!!!! nepomembna novia!!	NOT
-*-*-*- hmmm...sam Italija, Avstrija, Madžarska so države in so priznane njihove manjšine v Sloveniji, s tem tudi pravice....žal še nisem slišala za Islamijo ali Muslimanijo, pa vendarle se jim priznava pravice...vera in država pa naj bi bili po ustavi ločeni, čeprav v naši ljubi domovini to ne drži	OFF
Če je samo eden od TERORISTOV v migrantskem valu, nenadzorovano šel preko našega ozemlja smo SOKRIVI za tragedijo v Parizu in vsa sranja, ki še sledijo. In kljub temu se SOCIALFAŠISTI na svojih forumih in komentarjih ne znajo vzdržati in še kar naprej promovirajo nekakšne ideje ODPRTIH MEJA in za tragedijo ter nasilje obtožujejo ZDA in EU?!	OFF
Vsi majo pravico do svojih verskih objektov samo mi ne taki lepi komentarji padajo pa kot da gre denar iz vašega žepa	NOT
https://www.youtube.com/watch?v=YcNOapwgw6I !	NOT
-*-*-*- Pune bom previdna 😋	NOT
se vidi kok jih je dejansko prebral zakonik..razocarana ful..	NOT
-*-*-*- Bravo!!!	NOT
-*-*-*- Treba bit pozoren in previden 😅😅😅	NOT
Za njih ni zakona...	OFF
Sam terat nazaj tm k so prsl	OFF
-*-*-*- Ne, vsi smo enaki in tudi manjšina ima enake pravice kot večina. Da se pogovarjamo o istospolnih parih, je srednji vek!	NOT
Tema je odprta. Vsak ima pravico ustvariti si lastno mnenje, pa če je prav ali ne!	NOT
Sramota	OFF
Čujte pametnjakoviči levičarski ?! A bi v primeru, da bi bilo obratno, - če bi Tič zaštihal Cakića, da bi ta posledično umrl, - ravno tako ščitili Cakiča kot Sedaj Tiča??? Ma dajte no dvoličneži. Svoje ščitite do nezavesti za ostale pa se vam kratko malo jebe. In v tem je problem levičarska dvoličnost slovenceljnov, ki bi za prgišče evrov, ki jih tako ali tako dobite podarjene prodala še lastno m…	OFF
-*-*-*- Kako bo sodišče odločilo oz. ali bo sodba poštena ali ne ni, na nas da sodimo. Če ima kdorkoli dokaz, ki bo/bi spremenil odločbo ima vso možnost, da to predstavi. Definitivno pa ni na množici, da sodi o tem kdo je nedolžen in kdo ne. Ker vsi najraje videli kri. Še najbolj veseli bi bili, če bi lahko kamenjali domnevne storilce. Še vedno velja kruha in iger. Samo, da lahko s prstom kažemo …	NOT
...psihopata udarjena....	OFF
Hoteli smo eu..zdej pa imamo ......	NOT
-*-*-*- Zakaj pa ? Pregoreli boste kvečjemu tisti, ki niste sposobni reprodukcije. :-)	OFF
pa saj to ni res...pedofili zagamani....	OFF
Vse begunce je treba poslati v njihovo državo ne pa danih lepo sprejme NASA Slovenija naj se pobijejo tam odkod so pesmi prasci	OFF
-*-*-*- Oni samo grejo, pojma nimajo kam, ne zakaj, ne kaj bodo tam našli.	OFF
isusek isusek --bože dragi	NOT
-*-*-*- tega jim ne želim, ker to je naša zgodovina - po drugi strani pa sami kličejo to nesnago - ti zaslepljeni "ljudje" ( čeprav je to le peščica ljudi "500" - upamo samo lahko, da je večina bolj odprtih oči in ušes in predvsem neopranih možganov ! )	OFF
Da nisi ne ženska in ne moški in, da se iz človeka delajo najhujši zmazki je absurd... vsi ki zagovarjate ta stvor raje pomisliti kaj če bi se vsi tako šemili, da na koncu niti ne bi več vedeli ali se pogovarjate z žensko ali z moškim ??? Pa kam ta svet pelje ???	OFF
sedaj pa hitr hitr nove postavte da bodo lahko spet sral po sloveniji	OFF
Milan Hudi Hermanček ga ni ker smo gledali rajš Prevca kot pa to plačano hordo...nej grejo na Kongresca pa TM vpije...	OFF
-*-*-*- sead a za tebe je to normalno kaj se dogaja	NOT
-*-*-*- Kandidat?	NOT
Polek sole pa jim se drzavo pustimo pa je.....	OFF
Zanimivo da nobel slovenec ki je pravi slovenec,ne hvali to štalo..Sprašujem se,zakaj se nam muslimani ne prilagajajo?!To ni njihova domovina...	OFF
kaj se vam ni jasno, da se tile muslimanski prisleki ne obnasajo kot begunci, ampak kot vojaki, teroristi. Oni niso prisli zivet v miru v evropo, ampak sami vidite kako oni zahtevajo, hočejo in podvrzejo naso kulturo njihovi.	OFF
-*-*-*- Mojca Macuh sej v bosni so cerkve in pravoslavne in kotoliske..pa se noben ne pritozuje...sramota..	NOT
-*-*-*- tudi slovenci smo migranti, ko gremo v druge države iskat novo priložnost, to pomeni, da smo tudi sami nasilni? a ne to pa ne verjetno, take imamo pa za junake in pogumne :D problem je samo asimilacija in zmožnost države, da nekoga lahko dejansko sprejme... tukaj gre za tako število ljudi, da verjetno več kot polovica ne bo mogla ostat... ni pa to zaradi tega, ker so avtomatsko kar nasiln…	NOT
	NOT
moje menje da bomo mi postali beguci u naši državi ko nas bodo tele beguci prezeli	OFF
-*-*-*- Vodi se da si čovjek	NOT
Raje ne komentiram...da ne bo kakšno"širjenje sovraštva"..	NOT
Bravo! Podpiram njeno izjavo!	NOT
Dunajski dečki. Ve kdo kaj to pomeni.	NOT
-*-*-*- Jure Novak ta dva, sta posameznika, ki si zaslužita iste pravice za lepo življenje, kot si ga zaslužijo "normalni" pari. Ljubezen in sreča je to kar šteje. A če bi bil pa na sliki par (moški + ženska) bi blo pa ok? kšne so to slike ljudje, pa vi niste normalni, kakšno manipulacijo se greste. Katastrofa, kakšna nerazgledanost in omejenost je pri nas prisotna. Stroka je tista, ki odloči kat…	OFF
Ma jebem vam sve vam jebem niso prsl sam zarad dnara pa to noo!!! ampak bezijo zaradi varnosti ka vi nebi bezal majmuni ?? sej mnda pa majo oni tud druzine kod usi ostali !!! ka skrbite sam za svojo rit ????	OFF
Slovenci, raje podprimo naše junake! Like ---> https://www.facebook.com/slosportniki	NOT
-*-*-*- zgrožena!	NOT
Vlih zdej poslušala ministra za gospodarstvo Združenih Arabskih Emiratov.K pravjo,da ne sprejmejo nobenga begunca,imajo jih okoli 250.000 in pomagajo finančno Jordaniji,KATERA JIH JE NABITA in je zgradila begunske centre .Tam bodo ostali,dokler bo vojna Siriji in potem marš domov.Je bela cesta,MA KAJ EVROPA NI SPOSOBNA KEJ TAŠNEGA REČT,KU BO KONC KRIZE MARŠ DOMOV,FAK EJ . ŽENSKE ,OTROCI IN STAREJ…	OFF
Svedi nazaj na jug!	OFF
Če vlada ne spoštuje zakonov, in spušča ilegalne ekonomske migrante v državo, zakaj bi mi davke plačevali? Če Cerarju pravniku ni treba?	OFF
-*-*-*- Pa se na građevini boste slovenci moral delat k jamrate da tujci niso dobrodosli	OFF
Ogromno trap je na zemljici Slovenski. Verjamem pa, da bi se tudi onega, ne branile. Budale.	OFF
-*-*-*- Te bom čez kake pol leta vprašu o mnenju...	NOT
-*-*-*- OČITNO SE JE VOJNA ŽE ZAČELA	NOT
Kaj še tiče civilizacije, priznam da so bili kar hitri. Ampak naj ostanejo tam kjer so - spoštujemo njihove običaje, kulturo in vero ampam ljubo bog oni naj spoštujejo nas in naj ne hodijo k nam. Ruto imam samo v primeru ko je hladno, da pa bi naš napredek, ki je omogočil ženskam to kar imamo zavrgla ni "šans". Ostanite kjer ste, živite svoje življenje nas pa pustite pri miru.	OFF
-*-*-*- Domov si jih pel	OFF
Kolikox se je že dokazalo, da so tisti, ki so najbolj uperjeni proti drugače usmerjenim, na koncu sami drugače usmerjeni. :) Vi se kr tolažite, Slovenceljni omejeni.. Takšne, ki obsojajo drugačnost bi bilo treba dat pred zid in postrelit, zaradi VAS je takšno stanje v svetu kot je! Ne zaradi LJUBEZNI, ampak zaradi vašega omejenega SOVRAŠTVA! Takšne ljudi, kot ste vi, bi bilo treba kastrirat, da s…	OFF
Gazi pedere ajmooooo!!	OFF
-*-*-*- Mene zanima, zakaj vsakic raj ne nalimajo slike pobitih krscanskih otrok v siriji. Stevilka ni mala in zdalec ne nedolzna.	OFF
kdaj pa gremo ostali na mejo izrazit svoje mnenje in zahteve???	NOT
A bo spet verouk v Šolah,kajti Župniki so največji pedofili in homoseksualci na celem Svetu	OFF
-*-*-*- Sej ti si tud homoseksulec resnica boli samo dejstva so dejstva ispirjenost kvazi elite ne pozna meja ste pozabili zdravnika Bericevica z psi kdo ves je baje hodil k njemu.... in razne orgije in ispirjena sexsualnost se je od zmeraj dogojala v kvazi eliti	OFF
-*-*-*- Dejansko je. Kdor preprica otroka da se dela mrtvega, dobi glavno nagrado.	OFF
-*-*-*- Kaj bi še pedriči delali če bi možnost imeli????	OFF
Se čudim, da med vsemi temi komentarji še niso izbruhnile rdečke, oziroma rdečki, ki se sicer sto procent ne strinjajo z nobenim od trenutnih mnenj. Oni so razumevajoči do vsakih razlik, pa naj bo v veri, kulturi ali spolni usmerjenosti. Čeprav se pa res čudim, od kot jim ta NOVA ideologija, ker kot vem, Tito in bivša komunistična struja sploh niso bili naklonjeni vsem tem "drugačnim". In ti drug…	OFF
Evo vam vaše migrante 24ur!! neje se zaj boge delajte,ker vi moj k... sočustvujete,vi ste celi radi da mate o čem pisat ;)	OFF
-*-*-*- NA SVETU OBSTAJAJO DVE VRSTI MUSLIMANOV 1PRVI SO SKRAJNEŽI TEROROSTI KI VAS HOČEJO UBITI IN 2 NORMALNI KI SI ŽELIJO DA VASI PRVI - SKRAJNEŽI TERORISTI UBIJEJO sam njihov prerok ke lastnoročno 600 glav odseko kriv za 78 morilskih roparskih napadov na trgovske potnike od tega več kot pol osebno udeležen posiljeval 9 letnega otroka Ajšo ko je kao dobival sure mu je pena šla na uste kot tisti…	OFF
Pa kaj si ti nor, kaksne izjave. Pa je mogoce, da so taksne kure?! Preden bi izjavila kaj taksnega, se raje obesim! 👎👎👎	OFF
Premalo kazni..	NOT
-*-*-*- Samanta,mi je cist vseeno zakaj jo nosijo,tudi jaz nikogar ne "posiljujem" z mojimi obicaji....nosijo jih pa,kolikor jaz vem,da ne napeljujejo moskih na greh z razpuscenimi lasmi.....se pa prevec ne spuscam v te zadeve,ker me sploh ne zanimajo...jaz zivim v Evropi,ce pa zelijo drugace versko usmerjeni zivet z nami,naj zivijo,naj se drzijo svojih obicajev in zakonov ampak naj nas ne posilj…	OFF
kok je sexi :$$$	NOT
-*-*-*- js bi ostal pa se boril z svojo drzavo!!!	NOT
-*-*-*- Ni problema, muslimani, ki izvirate iz ozemlja bivše jyge , ste "normalni"(upam da razumeš),ti ki pa zdaj prihajajo pa so vsiljivi nkulturni in se nočejo vživeti v okolje v katerega orihajajo. Torej pač tukaj ne morejo živeti. So pa tudi Mad njimi " normalni"👍	OFF
Bravo Slovenija :) Zakon sprejet ;) Koncno po 28 ih letih borbe :) Cestitke :)	NOT
-*-*-*- Težka bo. Tožilci imajo bolj nujne naloge. Kradejo kolesa, naprimer.	OFF
Policija ne sme, vojska nima pooblastil, jaz pa imam zavest, SLOVENSKO zavest in odločen sem branit svoje otroke, svojo družino in prijatelje, odločen sem branit domovino, z vsemi sredstvi in tudi za ceno svojega življenja! Sredstva za bran bom izbral sam in vesel bom sodelovanja somišljenikov. A mi gdo jemlje to "pravico"?.....	OFF
Ti Zupančič, a je tebe kdo prosil, da vzameš kakšnega domov? Mene ni nobeden, kako to? Gre samo za solidarnost z reveži, ki jih zahod krade že iz praveka, sedaj pa prihajajo po svoje. Saj itak vse slovenceljske vlade podpirajo imperializem USA in drugih ne?	NOT
elektriko v žico	OFF
-*-*-*- Ne bi sla tolk km dalec ampak v sosednjo drzavo! ce bi sla.nimam niti za bencin do lj , ne pa pridet do nemcije .odkod toliko denarja,	OFF
Na bruhanje mi že gre vse skupaj.. Nimate kaj drugega pisati, kot samo eteh pederščini... Koliko ljudi na svetu nasilne smrti, ali v prometni nesreči umre, pa se nihče ne sekira..	OFF
Treba sve ljude postovati bili oni muslimani ili nevjernici	NOT
-*-*-*- Peter Brence eee dej se mau pozanimi gdo ti je zgradu to tvojo dobro Slovenijo debil en niste sploh Mel pravih delavcev dokler ti Bosanci niso prsl pač neumn si in nerazgledan to je Use kar ti mam za rect pa opažam da tud pou ljudi opaža da je v slo že usaj 20 let muslimanska sola	OFF
Kaj sploh delajo po Ljubljani, Ne moreš spuščati te inbicile v mesto.	OFF
tudi vi izhajate z opice če nebi imel nič proti nebi dajal tako bolanih komentarje morda bi uspeli če bi vi kaj zapel probaJTE	NOT
-*-*-*- Kaj ti tu ne štima? Dva geja pač ne moreta imeti svojih otrok, ne moreta jih producirat, tako daleč pa še ni svet napredoval, da bi lahko moški moškemu naredil otroka. Ti še kar ne štima????	OFF
Slovenski ritopiki pazite se drhali, katera šele pride. Miran Alešeč je že v Švici.	OFF
-*-*-*- Domov si jih pelji pa namesto vrtnega palcka pred hiso postavi..	OFF
Živali pa umirajo na obroke... Bravo tistim, ki so postavili to žico...	NOT
-*-*-*- Po fovšiji smo na samem vrhu. Ne jih spustit v Slovenijo. Tisti ki imajo papirje pa omogočit prehod ...	OFF
Upam.da kdo od pristojnih na policiji bere vase komentarje in vas bojo obravnala.ker nekateri s komentarji kazete znake terorista glede na to da bi jih kr.use postrelil pa v luft dvignli. Jaka muda prek.fejsa a ne	OFF
-*-*-*- Husanović, begić, zahirović	NOT
-*-*-*- Kaj pa drugega jim bojo pomagali da ga bojo še bolj srali po evropi! Žalostno pol pa najebejo nedolžni ljudje zaradi teh EU navodil	OFF
In volk je postal vegeterijanec ( kdo zaupa v to pravljico ) , tako politični aktivist ne more iz svoje kože kot volk ne iz svoje.......Ali bo lahko sledil nečelu enakosti https://www.youtube.com/watch?v=4EoAHdwGBvU	NOT
-*-*-*- Nina Ona, kljub temu, da si sramota za ves ženski rod te imam rad in upam, da se čimprej znebiš nepotrebnega sovrašta, ki ti prav nič ne koristi še manj pristoji. "Ne da sovražim, da ljubim sem na svetu!"	OFF
Sporočilo o tem, da nam tovrstni lobiji dejansko diktirajo entertainment...	OFF
-*-*-*- Izključitev verskih simbolov v javnosti,je temelj laične in sekularne države....Če se to ne zgodi smo Kalifat ali Papat.To pa nima mesta v 21.stoletju....	NOT
Pozdrav svima,evo jos malo Bosanskog jezika ili ti Srpsko-Hrvaskog a volila bih da pisam Slovenski ali se jos uvijek ucim pa da ne bih pojedini popravljali poje greske,bitno je da me svi razumijete a prevesti mozete i na kineski meni ne smeta.Samo bi htjela napisati da prije svega svi budete ljudi i da smece svi svoje ocistite pa onda da idete susjedu.Neka vas je stid svihu sto se vredate i poniz…	NOT
-*-*-*- A ti sploh ves kaj je đihad al si to na tv vidu	OFF
Pa to ne moreš verjet, spet totalno pristransko poročanje!! Kar nekega Arneta in kar neke Nine Kunaver, ki sta čist zgrešila point. Nikjer pa nil o ILEGALNIH EKONOMSKIH MIGRANTIH ki pravno gledano nimajo pravice do zaščite, samo o tem kako so bogi, kako ljudje nismo informirani??? A se vi norca delate iz ljudi? Ravno zato ker ljudje so informirani so proti. Čas bi že bil da država končno začne sp…	OFF
	NOT
A tako za to da so lahko tu	NOT
Spet levi in desni .gdo pa ubija svoje otroke. In jih posiljuje.. ? Res zanimivi komentarji . očka in mama imata imata vedno prav. Samo da sta dec in ženska	NOT
Starčki pa so krivi da so vzgojili svoje otroke v morilce	OFF
Dejte si malo pogledat PRAVE PROBLEME v naši državi... http://maribor24.si/slovenija/foto-mariborska-studentka-in-njena-mama-zivita-v-nevzdrznih-pogojih/24661	NOT
-*-*-*- se nikol napisala ampak imejte predsodke kaksne hocete sem pa cistokrvna slovenka in zal ne morem recti kaj drugega	NOT
-*-*-*- Jože Ferencek, MNZ ni potrdil niti identitete tistega islamista, ki je ubil policista pri Brežicah. Zvedeli smo le, da je imel nemško državljanstvo, o njegovi arabski rasi pa nič.	NOT
-*-*-*- Predlagam da se ga naredi (budisticni tempel)poleg dzamije, nato se katoliska cerkev, protestantka, itd naredimo tako versko cono v centru, v stilu nakupovalnega sredisca, vse na enem mestu.	NOT
-*-*-*- ta suhi škafec pušča	NOT
Ta pametni bi jim dali brco v rit,ker se te golazni ne bomo nikoli več rešili..	OFF
Sicer pa bi se nekateri lahko zamislili nad sabo in svojimi komentarji. Z njimi vec o sebi poveste kot o tistem ki ga zalite. ...	NOT
Čisto nobenega tehtnega argumenta v temle skropucalu, ki bi utemeljil, da ji je bilo kakorkoli težje kot vsakemu otroku v enostarševski družini. Odlično novinarstvo, ni kaj.	OFF
Zakaj jih pa delajo, da se izživljajo nad njimi	NOT
Ka je? Ki je policija? Vojska? Pofukani drzavni hlapci!	OFF
Upam, da na občini ne bodo popustili!	NOT
-*-*-*- Pa daj a se zezas, isto je s katerokoli nacijo, od Slovencev Srbov do vseh...daj poglej zapore po Sloveniji, kolko jih je Slovencev notri, seprav isto za vas velja...mislim bolj bednih pa še ne.	NOT
Kaj so se spravli še na naše ribe?	OFF
Kaj pa ,če nehate klatiti neumnosti...slab začetek ali kontinuiteta?	NOT
žalostno-zelo!!!	NOT
-*-*-*-	NOT
-*-*-*- Nič, vsi smo ljudje!	NOT
-*-*-*- Zbiras pa lahko kam bos sel. Zalis ljudi ki so proti moseji v sloveniji. Ce ti kaj ne pase lahko spakiras in gres v svoje kraljestvo kjer sta vam svinjarija in nasilje zelo priljubljena.	OFF
-*-*-*- ??? kaka zloraba??	NOT
-*-*-*- Najemi si flat blizu bos vidu 4pa 30 zjutri k te bo u luster zafukal😀	OFF
Problem je ko nivo človeštva presega živalskega...	NOT
-*-*-*- 👌👏	NOT
-*-*-*- Ja Benjamin Ćosić, zato,ker so normalni, pa znajo sprejet tudi drugačne. Pri nas so pa... bolš, da ne napišem kaj....	NOT
-*-*-*- IQ -5	OFF
Butasto vprašanje. To stanje se mora preprečiti, ali ste vsi čisto nori. Najboljše takoj ženskam rute, moške pa obrezat, svet je rešen.	OFF
-*-*-*- Hehe...vsak zagovarja svoja stslišče, usmirjenost...jz pač svojega, kajti sem čist normaln človek in zelo ponosen nase, in moje starše, da nisem izrodek v smislu pederajziranja !!! Družba pokvarjena ste pa vsi vi ki to ste in to zagovarjate !!! Vse pedre na goli otok, pa lejzbike zraven pol se pa fukajte na počes kolkor vam paše !!!	OFF
-*-*-*- Mitra Purusha Točno se ve kakšna je bila udeležba. No, več kot zabijat v luno itak ne moreš. Se vidimo na naslednjem referendumu, če sploh bo.	NOT
-*-*-*- Moj brat je tudi bil tam,ko jim je razdelil vodo,so jo zmetali policistom v glavo,ker je imel telovnik rdečega križa so ga štirje specijalci varovali,da ga kdo ne zaštiha,ker se je to dogajalo.Ko je dal otroku ,kruh,evrokrem in vodo,je kruh vrgel na tla,evrokrem zamenjal za cigaret. Ko so jih pripeljali z avtobusom,sami moški,so se posrali policistom pred noge. Pa še veliko tega je bilo. …	OFF
-*-*-*- Nobenga šotora več železne pet meterske ograje pod milim nebom pa vsaj -15 celzije	OFF
-*-*-*- fašisti ki branijo svojo državo???	NOT
-*-*-*- ja, to je pa naš dobrodelnik na trenu pozabu jih uprašt	NOT
Dober.-dobra je bila in jaz mu cestitam.,.btrez vrze se obremenjevati stem kako je ko oblecen ,ima li brado zensko,kako je spolno usmerjen...meni see sami skoda zdi da lepa zenska hodi okoli z brado ampak ce je njej to usec naj izvoli pela je dobro...	NOT
-*-*-*- ja, paše tut čokolino, dok mesa ne probaš	NOT
-*-*-*- Zivim v Kamniku nazalost sem biu tudi sam priblematicen nikoli odvisnik veliko moj dobrih prijateljev slovenceu je ubiu ali so postali zanikarni in vse najhujse zarad heroina ... tko k bosance hrvate albance srbe haloo tuki sem se rodiu obozujem slovenijo vse najleps hodm po gorah kako da nebi imeu slovence za prijatelje ... samo moja prejsna pot je bila pomesa z vsemu hvala bogu sem razu…	NOT
Vsi ostali mediji pa molcijo. Le zakaj???	NOT
-*-*-*- Klemen Vadnjal tocno to😂	NOT
-*-*-*- Zacnimo, sola korana	OFF
-*-*-*- mehić primerja 4x vdor na njihovo ozemlje, z 500x vdori v evropo. z tem, da noben vdor ni trajal več kot 3leta, oni so pa meli čas pol španije pozidat...	NOT
-*-*-*- Narava se je poigrala s tabo. Sicer pa te Matilda ze voha kar je velik + za clovestvo :) Iztrebki niso za ta planet!	OFF
Ko pa ta 2 "kanarčka", naj mi oprostita prosim, zagledam, me mine prav do vsega. In zaradi njiju je danes šlo toliko denarja v zrak. A sta pomisila koliko otrok, družin bi prihajajoče praznike osrečili na drugi način. Ko se že toliko sklicujeta na otroke, družine. Pašeta pa res skupaj, ni kaj. In seveda, oprostite mi vsi tisti, ki mislite drugače.	NOT
a jih ze ni dost pa naj prvo za svoj narod poskrbijo pol pa druge sprejemajo koda se nismo dost globoko zagreznali... ljudje v sloveniji pa stradajo.	OFF
Meje takoj zapreti, sem pa za to da se pomaga otrokom in materam.	NOT
-*-*-*- Vsak 5 imigrant ne zna niti pisati. Velika večina jih ne govori in ne razume angleško. Kako si predstavljate to v našem evropskem sistemu, kjer imamo šolo-obvezne otroke?	OFF
A to je njena/njegova brada? A je to dec/baba? :D	OFF
-*-*-*- Pa saj sem ti povedal,da je bil Ivanov omladinac,kaj ti ni jasno,kdo pa kaze pri nas tako sovrastvo do drugacnih,kot jansisti?!	OFF
Za otroke gre. In k starši umrejo bojo spet na istem ko so bli prej. Lepo otroštvo bojo mel.	NOT
Bravo Orban	NOT
-*-*-*- Martin in Mitra ne palamudite dej ker kokr vidim masta pojma o veri kot kot cigo o izobrazbi	OFF
Super, naj jih policija popiše in jim ilegalne migrante domov dostavi! Migranti cele Slovenije, dobrodošli v Ljubljani. Sado-mazo levičarji vas lepo pričakujejo :D	OFF
Izgublja pamet ?	OFF
To so počeli mi ne spremenimo nič ker njihov alah je narocil posijuj obijaj ker svete knjige očitno to pišejo...	OFF
-*-*-*- Mentaliteta je tam od pamtiveka da edino batine razumejo	OFF
-*-*-*- sori življenje je pač tako, da tudi mi nimamo treh avtov v garaži, pa tono pršuta,,, in nekateri tudi ne strehe nad glavo.... tako da ja,,, ni empatije in hudega sočutja,, kaj naj sedaj,,, tako pač je,,, pa če je to komu všeč ali ne,,,	NOT
kotnikova ulca bo kmalu zasmradila center ljubljane čistit jo bodo morali tisti ki so sprejeli inpodprli te migrante	OFF
Svinarija	OFF
ofak mene je sram da diham isti zrak kot pa kmetavzarski debilni janšistični nacionalisti, prsezm raj mam 2727 muslimanov za soseda k pa enga tazga Slovenčka prestrašenga, vi ste rak družbe in bi vas blo treba odstrant, ni mi jasno kje ste pridobili take hitlerske vrednote? Razum ne šteka kako lahko v demokratični državi pobereš take uničujoča prepričanja kje ste vi živel? Istomisleče najdete v K…	OFF
NE JEDITE GOVNA	OFF
Sam ne pol jokat, ko pride do kaosa. Vse vas,, ki ste pametni in imate resitve za vse probleme z begunci, katerih veliko pametnejsi ljidje ne najdejo, in ki imajo sredstva in moznost odlocanja..peljite si vsak kakih deset komadov domov. In ko boste videli kako drugacni so, in ko boste v strahu, se jih boste hotli po hitrem postopku znebit, in jim boste z veseljem pokazali pot naprej v evropo..	OFF
-*-*-*- lej kolega je biu tam s slovensko vojsko...bili so na mirovni...pomagal ljudem porušenih mestih ki so jih spetrdiral američani...pa nobenega soda za nafto niso imeli s seboj :) nažalost	NOT
Drzavljani vzeti pravico v sboje roke pa jih nazaj čez Savo v Zagreb nagnat!	OFF
-*-*-*- Potem pa tudi heteroseksualni pari, ki so neplodni, ne smejo imeti otrok, ker ji je narava take naredila.	NOT
Napaka!	OFF
Ja kaj ste pa misnli kako bo zgledal k bojo muslimani prsli v evropo..... Da bodo pohlevni kot evropski ljudje..... Pozgal, izkoristl, pokradl.... Sej nimam nc proti nobenmu.... Sam mentaliteta se pa fejst tepe.... Od turkov k so haral kle se pa tko nismo nc naucil....	OFF
Zvabiti toliko strahopetcev na plano, kot to uspe Nova24TV, še ni uspelo nobenemu Slo mediju. Svaka čast JJ, ti veš, kako je najlažje vladati ovcam - posejati strah in nato ponuditi rešitev zanj! Si največji komunist v državi in imaš podporo večine antikomunistov - tvoje življenje je za filmsko platno!!!	OFF
-*-*-*- Hvala bogu da ti nisi iz lj,ena grdoba manj	OFF
-*-*-*- Srca za kaj? Za terorizem, posilstva?	OFF
nevem zaka tulk za njih prpravljamo sam tte mislimo kapa na ljudi ki so v sloveniji pa so podpragom revščine sam to bi reku da bi se mogl bol potegnat za naše državljane pa tudi sosedske državljane	OFF
Na teološki je pa glih kontra. Nič ne pišete o tem?	NOT
MashAllah❣❣ 💚💚	NOT
MISLM,DA TE KAP BANDA UŠIVA........!	OFF
-*-*-*- Predvsem, da posilijo kako iz tega New Age ZA gibanja, mogoče jih bo to streznilo. http://www.reporter.si/svet/za-%C2%BBmladoletna%C2%AB-migrantska-posiljevalca-odkrili-da-sta-stara-vsaj-21-let/59300	OFF
Nisem gledala izbora, nikoli ga ne... Pocakam, da slisim zmagovalno pesem na radiu... Prej sem jo in meni je vsecna... To mi zadostuje!	NOT
takim ljudem se pomaga z mojim denarjem. Vlada mora odstopiti takoj! https://www.facebook.com/851736504884615/videos/967667536624844/	OFF
-*-*-*- http://100percentfedup.com/muslim-petitions-to-cancel-oktoberfest-in-germany-as-munich-police-plan-to-keep-refugees-and-revelers-apart/	NOT
Pa pedofili, kot je Blažič.	OFF
	NOT
-*-*-*- Zelo nevzgojen fant...verjetno si izpustil kar nekaj ucnih ur v soli,ker ce ne bi bi vedel da to ni kot prvo cviljenje...drugo,bi vedel da ce sovrazis tuje ne spostujes svoje...ker tocno tvoja vera te uci spostuj svoje in tuje vere...ne pise v bibliji sovrazi !!preberi si....ti priporocam...ne bom se tako nizkotno spustila na tvojo raven in te zalila....so me lepse vzgojili ocitno kot teb…	OFF
prosim vas, pa ne mi govoriti o nestrpnosti, to je dejstvo, kar se bo pokazalo na dolgi rok	NOT
-*-*-*- tudi to bo prišlo,,pecilni pa v kinder jejčko tepa bum hahha	NOT
Torej na vprašanje: ali bi si nadela ruto, čr bi bilo tvoje življenje ogroženo... ja kaj naj pa človek naredi. Vprašanje je zelo zavajajoče in ti ne pusti maneverskega prostora. Za svojo varnost človek naredi marsikaj. Druga stran medalje pa je: migranti se MORAJO prilagoditi kulturi države v katero so se preselili. S tem se ne odrečejo svoji identiteti, kot se tudi mi ne smemo svoji. Že tako nas…	NOT
-*-*-*- Treba bo nekaj ukrenit magari tako kot so bile takrat mariborske vtaje ker drugace bo ta kuga preplavila vse!!!!	OFF
.	NOT
Adijo slovenska pamet!!!!!	OFF
-*-*-*- A zdaj, ko se bojo terorističn napadi začel počas?	OFF
liberalna družba je družba brez prihodnosti	OFF
Gotovo ne bom glasoval po nasvetu nekoga, temveč o mojem prepričanju PROTI uzakonitvi nenaravne združbe istospolnih.	OFF
pa koji k. se sekirate pa jamrate. pa naj delajo, naj nam solijo pamet s tem, da je denar prišel s katarja, ki je že zdavnaj napolno žepe onih naših tam v parlamentu :D za gradnjo bo tak šlo iz naših žepov večinoma, tako kot grejo vse prenove, gradnje cerkev po ostalih občinah iz naših žepov :) pokakam pa polulam se jas na vse, kar se dogaja v tej naši ljubljeni sloveniji, itak nam gre počasi pod…	OFF
Neboste finacirali ker za nase solstvo itak kradejo vseeeeeeeeee	OFF
Sledi pa potem serija isis,kjer bodo v živo obglavljali nevernike!Vse v smislu multi kulti tolerance!!!!	OFF
naj zginejo nazaj od kod so prisli .	OFF
Predstavniki držav kr preimenujte se v MORILCE ce bi drugače razmisljali z toto volneno glavo nebi prislo do takih stvari pa se hujsih ;) gamad!	OFF
-*-*-*- Jože Ferencek tvoj profil na fb	NOT
-*-*-*- Alja Gracelj, slovenci smo člani EU in se lahko prosto gibljemo, oni pa so ilegalni ekonomski migranti. Nepoznavanje prava škoduje!!! Ti bi se pa kar na poštene delavce spravila, sram naj te bo, očitno si ti prva ki se ne ravna po zakonu	OFF
-*-*-*- Sanja svinja kukuruz ;)	NOT
mogoče pa niso bili migranti...	NOT
-*-*-*- to pa ne upajo, po domače nimajo jajc :)	OFF
-*-*-*- bravo vsaka ti čast care!!!!	NOT
-*-*-*- Ne	NOT
zdele se dolfe u grobu obrača.	NOT
Pravilno. Škoda da sam solzivc!	OFF
ta država daje denar ilegalcem in pedrom vidi se da so levičarji na oblasti .	OFF
Mislim bruhanje	OFF
So si pa ubogi če si morajo tako dvigati svojo samozavest. In ker se tako podpirajo med seboj res ne vidim problemov zakaj nimajo otrok saj je vse v medsebojnem zaupanju in vzajemnosti, ki je baje imajo toliko.	OFF
-*-*-*- Dolocene zakonitosti na tem ljubem svetu obstajajo.	NOT
Sejanje sovraštva ni rešitev. Fašizem si lahko nekam vtaknete	OFF
-*-*-*- No kje ste zagovorniki ka bote pa na to komentiral? Prvo hočejo vodo pol jo pa stran zlivajo!!	OFF
-*-*-*- homoseksualni teroristi	OFF
-*-*-*- Dean Lekše ohhh damnn kok me je uzalu joj jokam zdej	NOT
-*-*-*- A to veš, ko si bil še pr fašistih :/	OFF
V Gorenjskem Glasu je razpis - IŠČEJO VOJAKE, ...zdravstvena sposobnost, državljan RS, starost do 25 let?!	NOT
-*-*-*- Luka Ozim Ali pa nazaj, Slovenija naj raje poskrbi, da bodo državljani Slovenije živeli lepo in varno!!	NOT
Aktivisti??? Pa vi ste bolani do podna	OFF
-*-*-*- so tud drugace pa pravi muslimani tega ne počnejo to so teroristi ki izkoriščajo islam za svojo moč ubice gamad. po eni strani pa oni nimajo raket letalonosilk da bi teroriziral iz zraka razn izjema je bil osama bin laden air line	OFF
tile na slik niso nobeni ubogi begunci ,takle na oko dobr izurjeni . kje so družine .taki možakarji pred kom bežijo , a seboriš za svojo zemljo ,a jo osvajaš .	OFF
Naj si jih Pahor pelje domov.	OFF
Burka na dan prezene vse ostale skrbi stran.	OFF
-*-*-*- Je že zablokirano, pokaže pa kako bo ta mladenič komu vrat, prerezal. Zdaj me pa brišite, če je spet kaj narobe. Normalno, naj bi vsak imel pravico do lastnega mnenje, ali se motim?	OFF
mars da enega ne vidim	OFF
Poberte se tja odkoder ste prišli, k vm bojo kradl pa posiljeval družinske člane pol pa se mal zamislte idioti	OFF
Narodni izdajalci , takšni bi se tudi hitlerju pridružili . FUJ saj ni čudno da smo tam kjer smo .	OFF
-*-*-*- Aleš,tip je skrajni desničar,malo mu sledi	NOT
To da otroka vzgaja istospolni par ni primerno! Otrok potrebuje mamo in očeta, ne pa 2 mami ali 2 očeta. Nimam nič proti istospolim parom in porokam, vendar OTROK POTREBUJE MAMO IN OČETA, tako je vedno bilo.	OFF
-*-*-*- ne gre se za žicu zdejle apak za pokrivanje glave sa rutama pa žiza uzpostavlja red nić kej drugega na tisuće pridejoj kar naenkrat kako obvladati ampak ko pidejo tukaj nama naj se nosio in oblačio tako kot mi takva kultura je v evropi će im nepaše nerabijo tule biti	NOT
a zato, ker si ti tako rekla hahahahaha????	NOT
Ta televizija rabi denar in seveda volilce desnice, ker bodo volitve čez dve leti. Sejat nestrpnost in sovraštvo pa ni težko	NOT
Nevem zakaj bežijo,če jih v raju čaka 72 devic!? Prvi dan,ko je vojna se ubijem pa grem fukat gor!😂😂😂😂	OFF
-*-*-*- ja pa Sej mas rEs prau smo mladi iN se mamo fino, ma Da lej sej fiNo je Use skup pa se mal pogovorimo o finih stvareh pa mal mamo Debate pa je usE fino reS	NOT
-*-*-*- vsaj glede aylana pokaže pravo ozadje slika. 3 leta je že familija živela v turčiji...	NOT
-*-*-*- Ja perejo nas edini v te smeri da nas prepricajo o tem kako dobri so begunci	OFF
-*-*-*- Težek projekt, vendar dobro izpeljan! :D	NOT
-*-*-*- kaj a oni spoštujejo narod in njihove običaje ??? me zanima...u nemčij so že izjavl nej se ženske pokrivajo da nemorjo odkrite okol hodt...ne spoštujejo naroda kamr kol pridejo misljo da so doma da veljajo nihova pravila...kam smo pršli...ni vse zlato kar se sveti !	OFF
Juš Javornik.	NOT
	NOT
-*-*-*- Suzana,takrat k je to izjavil on,so bile bučke :) Sploh pa ni nikjer govora,da so bili migranti,temveč izgredniki,nikjer pa besede migrant :)	NOT
-*-*-*- hahaha kalma na prvi bojni liniji :D	NOT
-*-*-*- Bojan o tem se pa motiš..zelo klicani smo bili z juga ko je bilo treba slovenijo izgraditi..ce nebi bilo nas bi bili se vedno pokrajina polna vasic	NOT
-*-*-*- Da Andreja :-)	NOT
-*-*-*- Žalostno da mas takšno nisko mišljenje o naši vojski, zato pa smo slovenci tam ko smo	NOT
V tej zadevi ste pogrnili vsi mediji, samo trobite kako naj se beguncem pomaga in koliko jih bomo sprejeli. Ostalo je že napisano v komentarjih.	OFF
-*-*-*- Ismet Hafizovic ne pobit jih ni treba...sprejeti pa tudi ne....	OFF
Ti KORPAR si zariglal kurac....kaj ne vejo naši da za žico obstajajo škarje???	OFF
-*-*-*- za ene najbrž vrhunska promocija Slovenije na tej paradi, za druge komentarji pod vsakim nivojem, itak .... sto ljudi, sto čudi in vsak zase ima prav ... psi lajajo, karavana gre dalje, torej živi in pusti živeti ;) .... nimamo kaj "bruhat" in očitno nam gre vsem prav fajn, ko v naši vladi razpolagajo z dovolj namenskega denarja za financiranje takih ipd projektov (y)	NOT
-*-*-*- V sloveniji se govori in piše slovensko	NOT
sanja ojnk ojnk	NOT
PETICIJA: SLOVENIJA ZAVARUJ MEJE http://www.pravapeticija.com/slovenija_zavaruj_meje Slovenci zahtevamo, da naši politiki zavarujejo svoje državljane in jih ne izpostavljajo morebitnim nevarnostim!!!!! Z zavarovanjem naših meja, bodo lahko tako vsi begunci, ki to dejansko so, bili preverjeni z osebnim dokumentom ter jim bo dovoljen vstop oziroma prehod naše države. Ne dovolimo pa, da prestopijo m…	OFF
A su ti ljudje komu potrkali na vrata in trazili pomoc,kaj se tolk sekirate z njih a nimate ljudje dost vsojih zadev z resevat,njih bo resila Merkelova ne se prevec sekirat,se bi vlada trebala znizat place z zicu a bi se stim strinjali	NOT
:(	NOT
Eno so besede drugo pa dejanja. Dokler se bomo samo z besedami obmetavali bo gud ko pa bo padel prvi človek in drugi potem pa bo pot nazaj zmeraj težja.	NOT
Pošljite jih nazaj od kjer so prišli, tako obnašanje se ne tolerira nikjer! To je naš davkoplačevalski denar in mi se ne strinjamo s tem in vlada mora to upoštevati! Ljudje so volili vlado ne Bruselj!	OFF
-*-*-*- poglejte si zemljevid kalifata do kod bi naj segal v evropi in boste prišli do spoznanja da je to vse načrtno in da se uporniško gibanje balkana enkrat za vselej zatre,to je delo merklove in obame	OFF
-*-*-*- 1 ovco, za več je potrebna vsaj osnovna pastirska šola ;)	OFF
-*-*-*- Meni so pa grozni umazani po duši. Tisti, ki mučijo psihično, fizično poštene delovne ljudi. Koliko ljudi, živali je lačnih na dnu preživetja. Spolnost je zame intima posameznika. In škoda besed za tiste, ki tega ne razumejo. Da ne bo pomote ne jaz-ne nihče od mojih ni homoseksualec. Hvala.	OFF
Je pa za nekaj to dobro.. slovenci se opet zedinjamo...	NOT
-*-*-*- dovoli jim janković ne pa slovenci...	NOT
samo potem ne jokcati,da se jih ne morete znebiti in bodo vladali v vaših domovi. ne vsi a večina.	OFF
Kaj je stem folkom !!	OFF
-*-*-*- lol eni res nikol nebojo dojel nikol. Verjamem da si Koran sama prebrala in veš to iz lastnih izkušenj. Svojih bedastoč nisi podprla z enim dejstvom lubica. Malo probaj SAMA raziskovat in se prepričat ne pa da to delajo zate drugi. LP	OFF
Vidm tle "prepucavanja" pro et contra... Vendar svetujem vsem tistim, k imajo tle ze poneumljene glave, da si pogledajo posnetke k jih televizije namenoma niso prikazale, k so iste madzarske policiste primerjali s fasisti..kako ta prav musliman zavraca hrano, sendvic s piscancjim mesom, ki bi ga vsak klosar zelo bil vsakosnevno vesel na zelezniski al ambrozevem trgu in se drugje, vodo-sam zato kr…	OFF
-*-*-*- Luka Potočnik teb marsikaj ni jasno	OFF
-*-*-*- Tud mene zanima vir študij, da se informiram...svašta	NOT
-*-*-*- Kaj pa, če bi javno prepovedali te nagnusne parade, potem ta fant nebi mel razlog, da bi to hotel narediti. Toti izrodki presegajo vse meje dobrega okusa s temi paradami. To je SODOMIJA	OFF
ženska na steroidih hehe	OFF
nwm kaj da vam powem usm tistim ki ne marajo dzamije muslimaane... en dan bo po CELEM SVETU zavladau ISLAM sam tok da veste usi ki ne nas ne marate boste MORALI sprejeti to k vec in vec vasih slovenckov so zamenjali vero v islam k razumejo naso kulturo in use... Lep Pozdrav usm :)	OFF
... bolniki	OFF
Aja,tolk je ze šel ta FREAKSHOW (eurovizija) daleč?	OFF
to je nečloveško neetično nasploh grozno, sramota za slo	OFF
-*-*-*- Boze neznam sta mi je... 😂	NOT
otroke pa nehajte kazat ker so kanon futer	OFF
-*-*-*- Glej majstor migrantski al kaj pac si ... jaz nisem za nobeno vero kr clovek ki vrjame v nekaj ne realnega je budalo glupa tako kot si napisal!!! Prej sem dal predlog naj mi nekdo pojasni ce nisi mogoce tolk umsko dosleden, da taksne pravice ko imajo ti ljudje tukaj bi jih nasi ljudje morali imeti tam na njihovem ozlju, pa jih nimajo!!! In dokler jih nimajo bi to celo bagro bilo treba pos…	OFF
Pa sej so v vseh serijah ki so se zacele snemat v zadnjih 3 ali 4 letih homoseksualni liki...posiljevanje in vsiljevanje ideologije, da je to normalno...	OFF
Prihajajo džihadisti in islamska država.	OFF
-*-*-*- Nekaj bomo mogli ukrenit...ja npr mejo zapreti ;-) :-)	OFF
oni dajo rajši za džamije v Evropi, da bodo "begunci" lahko molili...	OFF
De jih bo zupankovic dam pelu pa hranu.	OFF
Hahahhahahhaha	NOT
A je to Slovenija ali Cerkvenija?	NOT
Kaj je to gej ? Kakšen ste vi to medij ,če niti slovensko ne znate ? PEDRI SO PEDRI !	OFF
koje gluposti, danas novinar moze biti svako, bitno je samo napisati nesta da se publika zapali, gdje vam je vijest da se iz kokosijeg jajeta izlegla kornjaca	NOT
ma kaj je tej evropi posrani to je katastrofa s temi begunci cez par let pa bo poknulo tak kod dol se pobijajo nazaj vse vrnit	OFF
saj policisti čuvajo žico res čudni minigranti so s sabo prinesli škarje zažico kj tukaj nezna noben poročat nič kajbol pametnega poln kufer imam teh minigrantov in vas novinarjev	OFF
Ste idioti s temi slikami!! Migranti bojo zasedli Evropo! Bojne ladje na grske vode in NATO vojake na tursko mejo!!! to je treba zajezdit, ker je Evropa drugace izgubljena.	OFF
24kur, poročanje v interesu Amerike in svetovnih korporacij. Laži, laži in propaganda! Ljudje, upam da ste še ohranili kaj zdrave pameti, odpovejte se branju "vodilnih" medijev, saj gre za pralnice tega kar bi lahko bilo le vaše, če bi si dovolili.	OFF
No se je pa začelo.... Kdo no nas zaščitil a moramo mi tud nabavit pištolo ....	OFF
-*-*-*- Zakaj je v Avstriji Slovenska sola,zakaj je v Italiji Slovenska sola????? Gospa Ivanka ocitno ne veste kaksne bedarije govorite	OFF
NE V MOJEM IMENU!	NOT
-*-*-*- Tom to so novodobni migranti, ki prihajajo v EU s finančno pomočjo ZDA (beri ISIS)	OFF
-*-*-*- Jasmina a ti si zivela v londonu med temi muslimani? Vtipkaj samo besedi islam london pa bos vidla kaksni prijetni ljudje so to.zahtevajo siritsko pravo okrog mosej imajo nekse patrulje ki ljudji ki pijejo alkohol in zenske ki niso ''zadosti'' pokrite napadajo.poglej kako se sred londona derejo uk go to hell, in taksne ti zelis med svojimi? A se zavedas da v londonu malmoju tudi nekaterih…	OFF
-*-*-*- haha dej prosm te se 1x preber mojo objavo pa se vrn nazaj	NOT
Bravo Nemčija jaz jim stojim ob strani bog naj vrne Hitlerja	OFF
-*-*-*- Arjana sleng - narecje? Znano kaj? 😉	NOT
Kam bodo begunci potem šli ko bosta Nemčija in Avstrija zaprli mejo. Srbi so jo zaprli. Ja kam pa bodo šli oni, ki so še na Hrvaškem? Pa k nam verjetno. Pa nekaj jih bomo iz Avstrije dobili, ker jih je tam preveč.	NOT
Domov si jih naj pelajo budale...	OFF
Molotovka	OFF
-*-*-*- Tadej grill ti se nebi branil in obnasal kot zival !!? Jebemo saj se bliza zima kaj bodo? Saj se morajo branit!! Mah skoda besede ce ste vsi funjeni!!	OFF
-*-*-*- Kakoooo ideeee 😂😂😂😂	NOT
-*-*-*- Eddin Lulić Močna je to kultura, kjer ženske zakopavate v zemljo in jih kamenjate in morajo v največji vročini nosit zakriti obraz. Ženske morajo delati vse, moški lenuhi, pa samo pijukate čaj. Prava kultura, daje pravico vsem enako.	OFF
-*-*-*- Tukaj na brežicah, kamor si napisala, da greš, ni nobene vojne. Očitno ti nisi razumela - marsikaj ...	NOT
-*-*-*- Bosanci so te resili na sociii	NOT
-*-*-*- Srecno!!!	NOT
lublana je bolana	OFF
-*-*-*-	NOT
-*-*-*- Imam eno preprosto vprasanje? Mene zanima ce se vam zgodi da vam vas otrok enkrat pove ati mami jst sem gej lezbijka kaj a bi se ga odpovedal za zmer? Mu nebi provoscili srece, enakih pravic? Jaz sploh ne vem zakaj se moramo odlocati o nekom kako naj zivi, koga naj ima rad, v ustavi smo vsi enakopravni!	NOT
-*-*-*- naša vlada je skasirala dnar, zato jim lezejo v rit, šole ne bo , ker tukaj je Slovenija, slovenski običaji, kultura. če jim kaj ne paše marš nazaj, v Evropi džamije zapirajo, 160 jih bodo zaprli, naši butci pa dovolijo gradnjo??? Tukaj smo mi doma	OFF
Najvecja evropska vukojebina se ograjuje,verjetno si vsi zelimo tja emigrirat..Madzarska je sanjska destinacija za vsakega normalnega svetovljana..	OFF
Kje je ta Država?	NOT
za kkozlat!!! bolj kot to pa me moti, da gre denar, katerega moramo mesečno donirati nacionalki, tudi v namene evrovizije! ne hrepenim po slovenski zmagi v evrovizijski kuhinji, le ne vidim potrebe, da se slovenija udeležuje tega tekmovanja. šov je namenjen zgolj in samo vedno istim posameznikom, z izjemo izvajalcev, ki se imajo fino kar dvakrat fino na račun davkoplačevalcev in istočasno obvezni…	OFF
Zoki, pejt čaj kuhat na peron. ;)	OFF
-*-*-*- nikoli,ker morajo delat tako kot debela reče	OFF
Ni več LGBTQ, zdaj so že LGBTTQQ (Lesbian, Gay, Bi-sexual, Trans, Two-spirit, Queer, Questioning). Aja, pa še A - asexual. Temu ni konca, pojavljaljajo se novi in novi izrazi. To je, oprostite, noro!	OFF
-*-*-*- Dokazano je da so homofobi najveckrat ravno latentni homoseksualci ;)	NOT
-*-*-*- se oni nam manjkaju ker je vse pokradeno in zadolzeno,delamo brez prispevkov za privat delodajalce ki se bogate ,nikaksne pravice nimamo-samo na papirju, cela slovenija je polna mamil in se nam oni manjkaju in smo v kurcu vsi.	OFF
-*-*-*- Če se hočejo poročit saj so neke države , ki jim dovolijo čao adijo	OFF
upam da jim bo uspelo... ker do zdaj so vsepovsod ves denar pokradli...	NOT
Kot, da bi moral skrivati spolno usmerjenost. Za razliko od Slovenije, je Luksemburg vsaj razvita država kjer imajo ljudje pravice. Če pa komu ni všeč njegova spolna usmerjenost, je pa to njegov oz. njen problem. Ni njegova dolžnost živeti dvojno življenje zato, ker bi drugi ljudje tako želeli.	NOT
-*-*-*- verjetno je graničarski tudi sam sem bil 89-90 leta makedonski grški meji in to bi se moralo vzpostaviti nazaj ., je edina rešitev za EU .,	NOT
-*-*-*- Mojca, ko se bo to zgodilo pri nas, me resno zanima, kaj boš naredila?	OFF
-*-*-*- Tvoje niti !! Mam pravico komentirat, tako kot vsi... Plus tega nisem bila zaljiva, tako da, pejd tezit komu drugemu, ce isces prepir !!	NOT
-*-*-*- Cmeri bo še pasal, če ga je Runkelj nategnil, ga lahko še od tega Podlubnika faše!	OFF
-*-*-*- Bravo !	NOT
-*-*-*- po pa sam allah akbar hahahah :D	NOT
-*-*-*- Primc nima casa je na dopustu s svojo druzino. Ujet v toplicah...	NOT
Monty Python so že v osemdesetih letih vedeli da je brada na ženski zmagovalna kombinacija :))	NOT
Sram vas bo	NOT
-*-*-*- Tukaj.	NOT
-*-*-*- tupaš babji	OFF
Naslednji val izbeglic ki pride jih not zapremo pa bo usem prau...	OFF
-*-*-*- Ja ne, seveda se ne bom.... Vedno sem in bom trdila da se morajo oni nam prilagodit oz v drzavo kamor pridejo.... Tela sem samo poudarit da ljudje kar neki obsojajo dekleta in žene v posnetku, saj jih novinarka uprasa v smislu kaj bi izbrala ruto ali smrt.... Pa le redkokdo bi smrt izbral sem 100% prepricana	NOT
-*-*-*- Najprej se je treba povezati. V slogi je moč. https://www.facebook.com/ZedinjenaSlovenija1990?ref=aymt_homepage_panel	NOT
p sranci marš vsi v	OFF
Pri muslimanih! 😉 super si ej	NOT
-*-*-*- .... pa še humanitarci naj se spokajo z njimi vred	OFF
Tipičen gay v zanikanju	NOT
-*-*-*- Sej geji in lezbijke ne seksajo v javnosti ...	NOT
Itak, če je mogla živeti z dvemi pokvarjenimi degeneriranimi vijugami dnk-ja.	OFF
Če bi lahko, bi jim kar pomagal...	NOT
zbirajte denar za metke namenjene tej golazni, pa boste videli kako je složen slovenski narod.	OFF
Kok je za begunce naenkrat vse normalno mi pa če smo sam mal prek šli je blo pa takoj na 24 ur pa kaznska ovadba, zapor itd.. zanimivo	OFF
marš	OFF
-*-*-*- MERKATO PA STORZICE PA SE VELIKO DRUGEGA ON JE LOPOV.	OFF
-*-*-*- Kurent blanka kaj si ti nora. Moja mama ima tri zdrave otroke. Jaz sem ena od treh, pa sem z zensko celo zivljenje. Druga dva sta porocena in zdaj se lahko tudi jaz. Koncno. In sem srecna. Moji starsi so ponosni name, ker sem lepo vzgojena, ne preklinjam in spostujem vsakega, drugacnega....ne zavedas se, da te mogoce streze kaki homoseksualec, da je ginekolog-inja homoseksualna oseba, uci…	OFF
Sem proti, ker to ni naravno.	OFF
Tako kot je rekel Jelincic to niso begunci to so imigranti. Begunec bezi v prvo varno drzavo, ne pa da isce drzavo z najboljsim standardom.	OFF
Zakaj je policija hitro posredovala? Nekaj se bi jih lahko takoj znebili :D	OFF
Salam alejkum	NOT
dol z takimi ki skodijo clovestvu	OFF
Ma kr neki . Puste ludi živet, kot oni vas. Tolk okol tega,namest da bi se ukvarjal z nujnimi eksistenčnimi ukrepi,ko je pol drzave na sociali.	NOT
vstran s to nespametno golaznijo, veliko sramoto,, kaj jih še ni srečala pamet, da bi spoznali pravo vero, ALELUJO	OFF
-*-*-*- Bom jaz vzel. če ti vzameš kašnega iz Hude jame in si ga zakoplješ na vrtu.	NOT
Zapreti meje pa gotovo	OFF
-*-*-*- Država pa brez ljudi ne obstaja - torej je oboje neločljivo povezano.	NOT
Niso normalne	OFF
-*-*-*- Tikanje je bilo namenjeno za: dobro razmisli kdo ti je PRAVI "atek", saj zastopis kaj hocem povedat? Si dovolj "pametna". ;) O da, lahko se celi den "prepucavamo".. eno le ostane resnica DZAMIJE BO! :). LP!	OFF
-*-*-*- Mogoče bo še kaka svinjska glava not priletela pa bo teroristični tempelj kr prazn	OFF
-*-*-*- No,comment..	NOT
-*-*-*- nisem bila tam, a uporabljam zdravo kmečko pamet pa sem ravno to napisala na FB sama, da se bomo po hitrem postopku sami začeli izseljevati iz lastne domovine, saj je vse to načrtna poteza politične globalizacije sveta....	NOT
Če so krščanske šole ne vidim tehtni razlog zakaj druge vere nebi imele svoje šole, če bi imel male otroke bi jih poslal ateistično šolo.Tam jih nebi učili medverske nestrpnosti.	NOT
Teta stric...;)	NOT
Zelo žalostno. Vedno sem in bom trdila, da je to nenaravno in za otroke škodljivo. Sramota družbe!	OFF
No pa bo še en diznilend več.	OFF
-*-*-*- LOL :D fantka lepo se ga mejta z opicam :D vidi se že po pisanju da sta srečna in uživata, to je pa tudi najbolj pomembno, da se človk počuti full srečno in mirno v svoji koži :D pa ne pozabt lubrikantov in bog ne daj, ne se zapletat v spolne odnose z opicami, čeprav je to v določenih nočnih klubih v Milanu kar popularno :D :D vaše družine morjo bit res ponosne na tak naraščaj, kateremu s…	OFF
Golazn!!	OFF
To je vse Sorosovo maslo	OFF
To oz.ta zadeva z begunci je samo širjenje islama in terorizma tako da ojej kaj poleg vsega slabega v naši gnili državi nas bo še doletelo s to zmesano vlado...	OFF
BRAVO zakon je padel.....	NOT
Lepa je ;)	NOT
...naj preverijo podpise....če so legitimni...ker ta golazn je vsega zmožna.....	OFF
-*-*-*- Martin ispirjen par? Lahko razlozis kaj to pomeni in zakaj bi lahko bil homoseksualen par "ispirjen?"	NOT
-*-*-*- 😂😂😂	NOT
-*-*-*- ziher bojo pr nas azil dobil :-D	NOT
-*-*-*- Kakorkoli kdo razume,ni prav,da gre davkoplačevalski denar vseh homofobov za ekipco pederi	OFF
če prereže žico edin metek ga reši 1c :)	OFF
-*-*-*- Tega nebo nikol konec, na žalost. Brez besed.	NOT
-*-*-*- Dej nebluzi Se opravicujem ti nisi ni v solo hodu 😂😂nesolan Se sola neves kaj je a te upisem v 1 razred hahaha	OFF
-*-*-*- Smrdljiv si ti in tvoj puklasti siptarski jajo! 😬	OFF
-*-*-*- Ne zatiskam si pa oci pred realnostjo v VB in na Svedskem, da ne bo pomote, in se tudi zavedam potencialne groznje za Slovenijo. Jaz samo izpostavljam neprofesionalnost ankete, ker ne prenesem novinarstva, ki z zastavljanjem vprasanj narekuje odgovore ...	OFF
-*-*-*- Ali je bil morilec Cakić celo noč privezan v lokalu??Verjetno mu je pasalo pijančevanje ....in ja res je.. samo blaznež-kar Cakić je...zabode petnajstkrat človeka s katerim je celo noč pil.Meni je vseeno kdo s kom spi,pije,seksa...!Ni mi pa vseeno,da ugibate,žalite...človeka,ki se ne more braniti,ki ga je nekdo nagnusno umoril.	NOT
-*-*-*- Sej bog ni noben argument, tk da.... Sicer pa zenska lahko spi z moskim al pa gre na umetno oploditev, pa ma otroka, problem resen. Moski majo pa nadomestne mame. Da ne govorimo o posvojitvah....tut straight pari posvojijo otroke, ce jih sami ne morjo nardit...kar se tud zgodi, ce se niste opazl... Mislim da bol mal razumnih ljudi vrjame v pravljice o Sodomi in Gomori, tak da si raj ne de…	NOT
Tukaj se sposobni za vse, z jezikom lahko neredite vse, če bi blo za res da se spravite nekaj neresti jajca ne bi imeli ;), zbežali bi kot pičke :)	OFF
"Slovenci ste Marijin narod"? "brezmadežno spočeta devica Marija"?... https://www.sds.si/novica/romanje-krscanskega-foruma-sds-13372	NOT
-*-*-*- Joze, pojdi v mesnico po novo pamet, ti bo bol koristila,	OFF
mojca lahk te je sram da tko komentiras in drugi naj molijo boga da tko neki ne doziviju	NOT
-*-*-*- hahaha....dober si	NOT
Res ste edinstveni.ce ni problema .ga vi ustvarite.bujna domisljija.a zal samo v negativizem.	NOT
-*-*-*- Sara ko te bo kdo od njih posilil bos drugace govorila.....ce bi bili tile taksni revezi kot pravis da so....potem ne bi hrane in oblacil metali stran....medtem pa so sami obleceni tudi v znamke Tom Tailor. Niso to kaksni revezi kot ti mislis. Iz hotela na Hrvaskem so zmetali vso opremo. Jaz bi jih nagnala.....si malo prezelena da bi vedela kaksni ljudje so to.	OFF
Pa te so vsi plačani verjemte da tud v Ljubljani nočemo migrantov. 😡😡 naj jih vzemejo dam uni tam v parlamentu al pa še bolj naj jih majo tam in na magistratu 😠	OFF
Vse do zadnjega vrniti nazaj. Pika	OFF
ti aktivisti delajo samo zdrasho njih bi morali zapreti	OFF
Bravo to bo lepa serija ni nič narobe če se posnema ta serija...	NOT
Mesečniki iz ZL.....modeli čist na svojmu planetu....vsi se jih otepajo ko pes bolh, tti cepci, pa s transparenti na mejne prehode,kazat,kk so oni humani do "migrantov",oziroma "turistov brez dokumentov",kateri si zbirajo še države v katere bodo šli,čeprav jim vsi pred nosu zapirajo meje.....pol ko bojo pa začeli harat, pa razbijat po državi,se bojo pa vsi ti "kvazi humanitarci" poskrili,ko miši …	OFF
že celo večnost sodnica v sloveniji, pa še dons ne zna dobr slovenščine..	OFF
A ste pogruntal da ta Olga Celjska se oglaša samo takrat ko se omeni stranka sds in jj drgac pa tiho k pička	OFF
-*-*-*- fino je da ljudje mislijo da je on v bistvu ona kar je za nekatere fino, pa njemu (njej) je to tudi fino, ampak enim pa to ni glih fino pa se pol vprašaš al je to nasploh fino, al ni fino	NOT
Podpihovanje nestrpnosti z strani medijev.	OFF
Pa kak je lahko nekdo peder ce pa je zensko telo tak cudovito jaz tega ne odobravam.!!	OFF
-*-*-*- Kdo bi razumel gamat	NOT
-*-*-*- v Sloveniji je dobrih 33%ovc ene sledijo jankovičo druge pa janši in ostali politični drhali....med seboj se pa prepirajo kdo je večja ovca....saj zaradi takih ovc kot ste vi pa nam vladajo kriminalna drhal janković janša itd...upam da enkrat spregledate aja žal vi ne morete ker ste ovce rabite velikega vodjo..dajti si na steno obesit te slike od jankovica pa janso pa drkajte na njih..OVC…	OFF
-*-*-*- Feratović Feratović potem pa jih pricakaj na meji pa jim povej kam naj grejo dalje, tam kjer jih bodo sprejel z odprtimi rokami. Nikoli nisem bezala iz svoje drzave pa tudi ne mislim se umikat in prilagajat hordi migrantov ki prihaja k nam. Migranti pa begunci, to sta pa 2 razlicna pojma... Tako kot je ze nekdo rekel... Ce bi samo bezali proc od grozodejstev, ne bi bezali iz begunskih dom…	OFF
-*-*-*- A si peder,da to odobravaš??? Fuj!	OFF
-*-*-*- Nedim tako je zemooo	NOT
šokantno, koliko novinarjev bi snemalo butaste prispevke :)	OFF
-*-*-*- Arne Torkar Zupančič itk stari	NOT
Je treba dnar zapravlat?..doma bot pa plezej kukr ti pase pizda! Jst nism viren pa bul zivim kukr drugi k se s tem obremenjujete kekci eni 😒😉	OFF
ja saj za vas janšiste ni nič drugače.plačujemo preprodajalcu lažnivcu in prejemniku podkupnine ki bi že zdavnaj moral sedeti,pa mu plačujemo za gobcanje in širejenje sovraštva med ljudmi in klicanje ulice prelivanja krvi.fuj	OFF
me zanima, če bi otrok ali vnuk od katerega od teh nestrpnežel postal istospolno usmerjen, a bi ga nasilo prevzgojili? Ali bi se ga odrekli?	NOT
Začnite pri svojih otrocih pras..e	OFF
	NOT
Bo Janša prišel na okope	NOT
kakšne različnosti? da nebi to bilo kot tisti zakon o istospolnosti.. to ne sme in nebo NIKOLI sprejeto, in prav je tako.	OFF
-*-*-*- ja res ..od kje jim toliko denarja..na tisoce evrov...ce dol ni dela in sluzb..kako so ga zasluzil...??????..jaz s temi tisoci moram preziveti celo leto...	OFF
-*-*-*- Lana Tomažič očitna nisi bila dosti po svetu Lana.... si mogoče bila b Clevelandu in slišala kako govorijo v navečji slovenski skupnosti v Ameriki??	NOT
Se že "veselim", ko bo začelo pokat po Evropi. Potem bo pa jok. Kdo bo potem bogi?	OFF
STRINJAM SE	NOT
Pa dober no kaj je to nova moda. Ljudje bi se klali, oziroma poklali drugače misleče. Priznati pa moram da kapo dol naši politiki, da ji je z vso begunsko problematiko, uspela prikiriti drugo problematiko in neverjetn glas tistih, ki so nas potisnili v brezno in namesto celic imajo najboljši sedež v tem teatru.	OFF
-*-*-*- bežal bi v sosednje države in spoštoval njihove zakone,ne pa tak ko tota gamad...	OFF
-*-*-*- Danes? Od vedno so otroci nestrpni	NOT
... še čakam, ko pride s tolerancijo do koncentracijskih ... QUO VADIS EUROPA???!!!	OFF
Bljek	OFF
Če teh ne bi smelo biti, prepovejmo še krščanske... Enakopravnost verrskih skupnosti, krščansko sobivanje, spoštovanje, kje ste?	NOT
-*-*-*- Ja sej ce bo slo tko naprej se bomo tudi mi tukaj kmalu moral zakrivat... to je njihov namen poislamiti najprej evropo potem cel svet.... oni naj jih pa kr branjo..... zalostno	OFF
na Prešercu se bom razstrelila 25.09.2015 vsi islamisti in podporniki vljudno vabljeni !!! Pridite v čim večjem številu da vas vzamem s seboj !!! Vabljeni tudi naši politiki !!!	OFF
-*-*-*- Ti si en pasa bumbo en	OFF
-*-*-*- ljudje bozji...ne branim nobenega...samo bolj ljudsko se obnasam...nikoli ne podpiram nekoga ki rece ubij gamad...	NOT
-*-*-*- A zdaj pa ga naj pustimo...prej pa smo ga gledali kako je glumil družinskega človeka....Takrat pa je bil super in vsi smo lahko govorili o njem...Prokleti dvoličnež...	OFF
ZAPRITE MEJE !! ,štirinajst dni vam že to pišemo.. Ko nam bodo avstrijci in nemci začel pošiljat imigrante nazaj bo pa spet en kup mutenja in palamudenja...Nihče ne bo nič kriv,mi raja bomo pa vse to plačeval in crkaval na obroke... Edini zmagovalci v tej igri bodo Madžari..saml njihovim vodilnim je mar za državo in jim DOL VISI KAJ SI MISLIJO DRUGI...	OFF
Vsi protestirat na parlament	NOT
-*-*-*- Majda RatejTi jih pa kr spodbuji upam da se ti migrant preseli v sosesko.	OFF
Kar v awswitz naj jih peljejo	OFF
-*-*-*- Saj ves kako pravijo,krivi so vedno najbolj glasni... na zalitve pa ni vredno odgovarjati,ker se po napisanem vidi,da si en velik umski siromak... itd	OFF
-*-*-*- pa še vedn smo tukj ...meu pa je red .... če pa si že tok želiš migrante si jih pa domu pel :)	OFF
-*-*-*- Ne seri malo	OFF
Tina, CAPSE izklopi. Pisanje z velikimi tiskanimi črkami pomeni, da ne razumeš koncepta pisanja na računalnikih, spoštuj etiko in bonton in ne kriči (kar velike tiskane črke pomenijo).	NOT
Trojanski konj	OFF
-*-*-*- Pogačar Andrej dej mal poglej v ucbenike za osnovno solo in poglej kaj je DNA in kaj so mutacije. Glede na tvoje odkritje bi mogu dobit vsaj nobelovo nagrado!	OFF
-*-*-*- Lahko sklepam, da imate radi svoja starša in me to zelo veseli. Verjemite pa, da bi bilo mnogim otrokom bolje, če bi jih posvojil istospolni par, kot pa pri njihovih pravih, raznospolnih starših. Poleg tega, kadar se bo šlo za posvojitev otroka, ki je brez staršev, bosta imela moški in ženski par še vedno prednost, kar je tudi prav. Gre za to, da bo sedaj lahko partner osebe, ki že ima sv…	NOT
-*-*-*- Maja Kralj.......je vse vredu s tabo.... fašisto!!!	OFF
-*-*-*- se strinjam!!!! Oni so zapustili svojo državo in se bojo oni prilagajali nam, ker so v naši državi!!!! Če bi šli tja oz. gremo mi tja, recimo na dopust ali karkoli, bi ženske morale, ponavljam MORALE,nositi burke, se oblačiti in obnašati primerno njihovim običajem!!!! Zato bi se tudi oni morali prilagoditi nam, vedeli so kam grejo.... Ne zdaj jamrat!!!! Če bo tako, bomo kmalu imeli sredi …	OFF
Cestitam!	NOT
-*-*-*- Hahahaha a Monika je emigrirala iz pogovora... haha poveš ji resnico in resnica jo ubije :D	OFF
Vsak jih naj nekaj doma naseli hinavci doma jih nebi imeli naj jih m ima sosed	OFF
Naj se oceni škoda in stroški, denarja imajo dovolj. Če so plačali vsem, ki so jih pripeljali do sem imajo tudi za to, ali ne ?	OFF
-*-*-*- David Kljucevsek...resi to ker si pameten:maneger at being a father=idiot +vzgojitelj predsolskih otrok=idiot×idiot=kreten!!	OFF
Upam, da je praksa tudi obvezna...ptujskitoplovodarjipres + zmešanababa!	OFF
-*-*-*- Turčine...ne razumem kaj pišeš.....prevedi..translate	OFF
-*-*-*- Se strinjam Franc, to je lahko napisal nekdo iz njihovega klana. To je že na prvi pogled tako OČITNO, da ni potrebno niti premišljevati.!!!!!!!!!!!!!!!!!!!!	NOT
Jst sigurno ne. Nej neha ze narod blodt da bi jim pomagal. Me zanima kdo bo odpru vrata ku bodo tle! Niti eden. Mamo zadosti svojih problemov ne rabimo se njih.	OFF
-*-*-*- Streljet vsepovkrek superrr! In pol ko bomo "ponesrec" ustrelil se svoje zravn bo pa kdo kriv ? Sploh pa nisem se videl,da bi nasilje rešilo nasilje	NOT
Preseljevanje narodov se je začelo. Nihče od nas ne bo več lastik ničesar. Kmalu bodo zahtevali da tudi naše kmećke punce naj nosijo burko....kam gre ta svet? ... in mi bi še kar nekontrolirano dovolili migrantom vstop k nam. Da ne moreš verjet.	OFF
-*-*-*- Kaj bos pa prijavu ? Cepec	OFF
Sej pravim, v kontejnerje z njimi, jih natovorit na tovorne ladje in nazaj v njihov "raj" od kod so prišli.	OFF
-*-*-*- uf...	NOT
-*-*-*- Slovenci no posluste besedila 😂😂😂	NOT
-*-*-*- peter, a sem mogoče napisala v komentarju kdo so?...mislim, da ni treba razlagat in je večini že jasno kdo je ta drhal.	OFF
-*-*-*- homofobi raus.	OFF
-*-*-*- Zoofilijo primerjate z ljubeznijo med dvema odraslima osebama? Hmmm....	NOT
kero tele je nardilo to raziskavo de mu jebem butasto ....gamad pohojena oprana možganska ...ke je Hitler ....pomoj se bo od jeze vrno pa red naredo !!!!!	OFF
-*-*-*- Domen a te še v tadrug kolen	NOT
Sedaj je Švedska, jutri Poljska, Madžarska Slovenija in kaj potem... To migrantsko golazen je treba prej iztrebiti kot podgane, da do tega ne bo prišlo kot na Švedskem, kaj boš ti in ti in ti itd ko ti bo migrantska golazen posilila otroka, ženo... Razmislite ko rečete kaj so hoteli to imajo, ker za migrante ni mej, zakonov. Lahko so že jutri na naših vratih. Mislim, da bo vsak moral imeti doma o…	OFF
-*-*-*- Kako pa ti veš,da Nova tv govori resnico?	NOT
-*-*-*- partizani so se boril za naso drzavo,oni pa so spozdili iz svoje vn?! tud jst bom uzeu pusko pa nj bo kar bo... ce bo treba!	OFF
-*-*-*- Ja pa ogromno je takih tudi kateri izkoristijo cez dan svojo homoseksualnost,biseksualnost ceprav se v svojih oceh vidijo hetero in zvecer pridejo domov polubckajo svoje otroke in zeno oziroma moza.........no in kaj naj naredimo potem s takimi	OFF
-*-*-*- Sploh nemorem dojet da folk se zdej verjame v bogove ... neb reku takrat ko si bili res zabiti ... zdaj vemo že vse ... nevem zakaj ne ukinejo teh cerkev pa je to to .. nimajo nobenih dokazov niti nobene koristi ni od tega razen da ljudi prepričujejo v nekaj kar ni oprijemljivo sam neke zgodbice pa pravljice ... cut the crap	OFF
-*-*-*- Se strinjam,toda,prvo jim popraviti,kar smo jim porušili	NOT
Blesavi ste.....naj bi jih indoktrinirali v spremembo spola. Pa večje neumnosti pa se ne.....od kje vam takšne laži.	OFF
-*-*-*-	NOT
Opet propaganda z lepimi slikicami....haloo folk ze dolgo vec ne pali na take fore	OFF
-*-*-*- nobeden	NOT
-*-*-*- Saj veš katerim naši lezejo v rit ...	OFF
Koalicija "Za denar gre" pa je zahtevala da plačajo izvedbo referenduma :)	NOT
-*-*-*- Robert Kunej ti bi da tebi vsi pomagajo ti pa nobenem ne bi pomagu ? Matr si pamtn ej Takih kot si ti je v sloveniji pun kurac	OFF
-*-*-*- Kdo pa si ti? Vrjetno se te z razlogim ne spomnem tko kot vseh ostalih finoč. Njih se moj način življenja ne tiče tko kot ne tebe če pa želim ponudt roko v pomoč jo pa mar lahko in to tistemu ki jo želim in če smo se lahko navadl na vse iz bivše juge zakaj se ne bi mogl na njih je pa res da morata obe strani igrat po pravilih igre kar bo mal težko ampak vse se da če se hoče :) lep dan še …	NOT
Masallah	NOT
Belo lepotico 😂😂 na kaki drogi ste vi na 24ur?	OFF
-*-*-*- Ogromno otrok	NOT
full mi je cudno, da Slovenci zidajo Dzamijo , a jaz sem celo zivljenje porabil, da postanem Katolican.	NOT
Ti mavrični so propad vsega	OFF
In kje sta zdaj Pahorjevi dve molzni kameli, ki ju je prislužil za prilizovanje Gadafiju v Libiji, v okviru projekta:"Moamer bo rešo, nje, zavožene Stožice, nje, nje", ko je Borut Gadafiju podaril od Zidarja donirani titov meč? Nazadnje so poročali, da sta kameli na aklimatizaciji v Kanadi, potem pa vse tiho je bilo..Pa ne, da so ju na Brdu pojedli, ko so gostili Quatarce?😁	OFF
-*-*-*- Jooj daj ne bodi brihten. Kaj res misliš, da teroristi rabijo džamijo, da izvedejo teroristični napad? Ne govori neumnosti.	NOT
https://www.youtube.com/watch?v=X2rmA9A7CEM	NOT
-*-*-*- odgovora itak ne bo!	NOT
-*-*-*- Na kaj si pa ti ponosen? Še pisat ne znaš dobro🤣🤣🤣	NOT
-*-*-*- Streljaj srbe!!! Srbe na vrbe...	OFF
Po mojem je ta anketa montirana in to katastrofalno slabo.Da pa človek razmišlja o tem,da bi se začeli prilagajati muslimanom na svoji zemlji,pa nas vrača v leto 1941,ko so izdajalci mahali fašistom in hitlerjevsko pozdravljali.	OFF
Še najboljše je počakati poročilo policije...že to je čudno zakaj je član tujske legije sploh popival z g Tičem...gotovo je vedel za njegovo usmerjenost in da ne prenaša najbolje alkohola.Pri umorih je bistven motiv torej ali je imel njegov morilec motiv ali pa je šlo zgolj za dejanje pod vplivom alkohola in čustev?	NOT
blokirano je, da ne moreš deliti naprej!!! :) Mt	NOT
dober dan žalost.	NOT
saj kaj druzga od vas debilov levih itak ni za pričakovat.	OFF
-*-*-*- Urška mi je res zelo žal da si v takšni družini odraščala..niso vse družine takšne..	NOT
-*-*-*- Nisu svi Muslimani većina ima Kršćana iz Sirije ali nema veze svi oni biježe od jebenog rata i treba ih sve primiti kao što su primali iz bivše Jugoslsvije koji su biježali od četničkog noža ali nažalost mnogi nisu uspijeli bili su ZAKLANI od tog istog četničkog noža mamu im četničku jebem	NOT
-*-*-*- Ne razumem zakaj vse muslimane meces v isti koš ?? Če smo islamske vere še ne pomeni da smo vsi teroristi !!	NOT
tisti, ki še niste videli ta video ga poglejte: https://www.youtube.com/watch?v=t9yDf7uIDQo Ta svinjarija begunska še za pobit ni vredna. Js sam upam da nobenga v sloveniji nebom vidu.	OFF
Ka pa unih 5mio k smo jih za referendom bk vrgli? Pedri, migranti pa davki so preoriteta naše gnile države!	OFF
Ta zanimivost mi use pove.... Ajde zmešan svet	OFF
-*-*-*- Nu Ša pa as ti normalna. A ti je všeč da nekdo želi da škodo delajo po mestu. Butara	OFF
Nina Rados Adrijana Straus Mikas toti so fukjeni	OFF
-*-*-*- v pravljice verjameš ti , bog je stvaritelj vsega živega	NOT
Zakaj pa nebi drugačni živeli, kot normalni ljudje ?	NOT
kako se imenuje spol, ki ima jajca in tiča? "je nastopil" in ne izkrivljajte same narave	OFF
-*-*-*- tudi če so otroci v slo socialno šibki, bodo to lazje prenesli v miru...kot pa v vojnih razmerah....teli revčki pa ce bi ostali tam kjer so bili ne razmisljajo o tem kaj bodo rug dan jedli, ampak ali bodo sploh zivi ustali.....	NOT
-*-*-*- G.Potočnik,ČE je že prepozno...	NOT
nikjer isto bo ko pa 91 leta z južnaki marš dovta bek zat !!!!!!!!!!!!!!!!!	OFF
-*-*-*- IN koliko jih je VLADA VPRASALA ali RABIJO KAKO POMOČ???????	OFF
-*-*-*- Ej pisem tko k ker lahko to ni znak slabega! Z primerjavi vasim besednim zakladom majkemi da sem slovenc tuki rojen uzgojen biu na triglavu na povsetovi dobar sam ljudje me majo radi smejimo se zuramo lepe debate ne tko agresivno razmisljanje	NOT
Iluzorno bi bilo pričakovati, da jih bo ta bodeča žica zaustavila. Brez elektrike ni funkcionalna. Ni treba par tisoč Voltov, dovolj je 220, da ga strese in opozori, da bo čez par metrov stražar s puško. Na vsakih 200 metrov bi moral biti eden. Vsi normalni ljudje pa itak gredo na mejni prehod.	OFF
Sta se bunite pa vi ste mala bosna samo na papiru ste Slovenija a drukcije vas nema	NOT
-*-*-*- V evropi in ameriki	NOT
-*-*-*- Babsek da nebos ti ki motels odprl doma hahaha	NOT
Noben se resnično ne zaveda, da če spustijo vso to hordo v slovenijo, jih avstrijci naprej ne bodo spustili, kar so dali jasno vedet. In na koncu bodo tele horde ostale tu in uničevale slovenske domove.....	OFF
	NOT
-*-*-*- kultura izražanja značilna za balkan. No saj ti nisi od tam a ne?	NOT
lepotica ???? še sanjali boste obdobje, ko te kao "lepotice" še ni bilo........	NOT
-*-*-*- Luka Aber Slovenski, še mozolja si ne znaš sam stisnit, pa boš "pametoval" vsevprek :O Ajde učit se pojdi, kmalu dobite spričevala in morda še popraviš kakšno nezadostno, vseh itak ne boš!	OFF
Najbolje da jih naselijo kar v PARLAMENT.....	NOT
To je njihov način ki res ne sodi v Evropo.Samo nobena vera tega ne uči in tudi njihova ne.Zato so pa najbolj verni ljudje najbolj zlobni in preobračajo vero v svoj prid tudi v krščanstvu	NOT
-*-*-*- Kenan Rizvič evropa ni resitev zanje	NOT
Teroristi	OFF
-*-*-*- Povejte moji dragi, kaj pomeni beseda družina......lepa beseda.....rekla bi, da je celo ponos, kdor jo ima....DANES SE JE VSE SPREMENILO.....beseda DRUŽINA.....poraz....nima več svoje vrednote....sem žalostna....	NOT
Naj zivata srecno:) če si z osebo ki jo imas rad ni pomembno kaksnega spola je :)	NOT
sam mu kratki lasje bl pašejo :3	NOT
-*-*-*- delat se spravi :)	OFF
Totalna nesramnost in ignoriranje ljudi, ki tukaj živimo, zaničevanje našega načina življenja in kulture. Sprejeli smo jih in zdaj nas posiljujejo s svojo "kulturo", ki je v zadnjih par sto letih - nazadovala. Če jim ni kaj prav, naj se poberejo od koder so prišli. Med svojimi 4 stenami naj otroke učijo svoje kulture in jezika, v javnosti pa se MORAJO prilagoditi državi in njenim zakonom, kulturi…	OFF
-*-*-*- Mojca Šebijan Kaj po tvoje naj učim sina ,da je normalno,da ima dva očeta,da naj si namesto punce izbere fanta,da je to naravno in pravilno.Ne me basat.	OFF
-*-*-*- Prosim, da ne uporabljate besede STARŠA istospolni pari, ker to ne gre, starša sta mama in ata....ne pa mama in mama ter ata in ata...hvala!!!	OFF
Brez znanstvenih dokazov se že ve od samega začetka, da je vse skupaj ena debela napihnjena podkupljena laž. https://www.facebook.com/groups/1681272325450397/	OFF
Tukaj manka 1 Trump.....	NOT
neverjetno vsi so znoreli	OFF
Gonite se v kurac z vaso belo lepotico	OFF
Nič čudnega, glede na debilnost štajerskih pubecev.	OFF
Ljubezen je vse...	NOT
Nimate nič bolšega za delat ko samo kritizirat pa jamrat sram me je da zivijo taki idijoti v sloveniji	OFF
-*-*-*- ti si sramota...fuj	OFF
-*-*-*- Sej ne mešam njihova kultura je jebanje koz in ovc ženske pa tako niso nič vredne.	OFF
Sawed-off shotgun pa iz point blank-a odstrelt.. vsi vemo kaj je potem =)	OFF
homoseksualci so prioriteta te vlade.....nam pa davke	OFF
-*-*-*- če hočeš to narediti moraš prvo razorožiti policijo, ki vladajoče brani pred ljudstvom ;)	OFF
-*-*-*- A si zraven, da veš kaj Pahor dela in kakšne barve gat nosi???	NOT
sram naj bo tistega ki se prilagaja, saj se s tem podreja tujcem na naši zemlji in v naši kulturi. Ko gremo mi k njim v goste se nam nihče ne prilagaja	NOT
zmagal je samo zaradi izgleda in ničesar drugega!	NOT
-*-*-*- se strinjam!	NOT
zapret mejo ! NAJ CRKNEJO !!!!!!	OFF
Krasno, upam, da ste si zabelezili naslove oz. IPje tistih, ki so glasovali, da bi jih vzeli pod svojo streho, kajti potem lahko nastanimo 700.000 beguncev, ki jih bodo ljudje hranili, jim prali, jim placevali zdravstvo in obleke iz svojega zepa..	NOT
fujjj	OFF
-*-*-*- gospa Marija, temle manjka sam še črna zastava v eni in mitraljez v drugi roki https://www.youtube.com/watch?t=78&v=Ax6Kd0KSryM	OFF
zbirajte raje denar ,za otroke ,ki nimajo niti hrane,ne pa spet referendum,drugi pa naj živijo tako kot se jim dopade,ljudmila ,naj se zamisli kaj počne	NOT
men je prou ružna s to brado je k moški	NOT
-*-*-*- Franci Žvokelj to je samo nabijanje...ni vsemu vrjet kar preberemo.. Sam.pospesuje nestrpnost.	OFF
Kaj je starš po SSKJ? stárši -ev m mn., dv. tudi stárša, ed. stil. stárš (á ā) 1. mn. tudi dv. moški in ženska v odnosu do svojega otroka: starši imajo najmlajšega otroka najrajši; žena je ohranila priimek po starših; med vojno je izgubil oba starša; očetovi starši; ostareli, popustljivi starši; otrok brez staršev; pogovor s starši; zanj skrbijo kot pravi starši požrtvovalno / adoptivni starši //…	NOT
-*-*-*- Jasmin...ne se spuscati na taksen nivo...ni vredno 😉😉 poz	NOT
Tipično za divjake..	OFF
-*-*-*- ....in še nekaj...sovražim nacionalize,rasizem in največ sovražim vse religije tega sveta...zame so verniki, bilo kateri vsi trogloditi..zato pa je svet u kurcu...poserjem se na krščane,muslimane,hindujce in jude...	OFF
	NOT
Dalec pred ciljem? In kaksen je cilj? Samo se istospolne poroke?	NOT
-*-*-*- Zelo netočno, Veno. Ko boš končal šolo in malo razširil obzorja, boš razmišljal drugače, verjemi.	OFF
-*-*-*- oni se sploh ne zavedajo kok nas je	NOT
Najlepsaaaaaaa džamijaaa mashalah	NOT
Ne bom ga ne v katoliško, ne v muslimansko in ne v katerokoli drugo versko šolo!	NOT
kaj nočejo izročit??! bo pa mene policaj ustavu, pa bom slučajn vozniško pa prometno doma pozabu (se mi zgodi včasih, sem gasilec in ko je intervencija je akcija) mi bo pa zaplenu vse skup z avtom vred pa kazn napisu da mi jasn nebo..takle delajo, ekonomske migrante (toti ljudje zame niso begunci) ujčkajo ko nwm ka, slovence bojo pa drkal u glavo za vsako malenkost :@@	OFF
http://stormnotify.com/wp-content/uploads/2014/04/georgios-samaras-pictures-celtic-x4uuzymf.jpg Samaras nism vedu da dobr poješ :)	NOT
Zakaj nova24tv ne objavi kake novice o izpirjenosti slovenskih desnicarjev in o nasilju ki se dogaja znotraj SLOVENSKIH druzin? Politicno neopredeljen, s kriticnim pogledom tako na levico kot na desnico... Ce pa cesa ne prenesem je pa to enostransko porocanje in pranje mozganov	OFF
-*-*-*- Nejc, dihaj, saj bo... Saj boš tudi ti našel ljubezen, samo ne (se) sovražit pa bo vse ok ;)	NOT
Hamza islamist šuti kao da te nema. Brigi se za svojo državo ne za slovenijo. Itak ne veš od kot si pa keri islamist te je naredo ker samo posiljujete, ubijate in to zavezane nemočne ljudi. Pa še pokrivate se da vam se ne vidi zlobna faca. Bežite iz svojih držav kot podgane ,strahopetci ste dezerterji in po drugih državah ki vas sprejemajo v zahvalo delate svinjarijo. Marš nazaj tja od kot ste pr…	OFF
Zrusit takoj	OFF
-*-*-*- Stajerski pubeci imajo pa bolj malo tu zraven 🤣 Ce si gay, si pac gay in kolicina pubecov in njihova (ne)debilnost nicesar ne spremeni.	NOT
Skrbi me, da bo tole verski center le v teoriji, v praksi pa center skrajnežev.	OFF
pa kaj ste zmešani, v mesta jih boste nastanili ?!?!?!?!?!?!? Budale, kdo nam bo zagotavljal varnost pred temi podivjanimi blazneži ????????	OFF
S čim so jo prerezali? A so tudi škarje prinesli s seboj? Dokaz več, da so tudi te migracije namenjene razdoru med ljudmi, narodi, da se bomo kregali ob izmenjavi mnenj, odnosov.	NOT
mutant	OFF
in nato zahtevajo vodo, ko jo pa dobijo jo pa zavrnejo, in je niti ženske ne smejo vzeti! begunci my ass!	OFF
Mogoce pa sta njihiva bureka izdajalska	NOT
-*-*-*- Mamicu ti jebem da nebi slucajno vojne kot je bla v bosni se v kosih vas nebi bilo	OFF
-*-*-*- Pol jih pa ti vzem dam.	OFF
Nova24 TV pa še priliva olje na ogenj.	OFF
Prav ima,na rit ne morejo zanosit pedri !	OFF
-*-*-*- Vladimir Vindiš ni normalno ,sem napisala.	NOT
-*-*-*- Pametna maja ce bi bilo pri nas poskrbljeno za posteno placilo za nek normalen delovni cas ob kateri placi lahko prezivi druzina nebi prebirali oglasov za delo v nemciji tak pa smo ljudje primoreni prebirat in celo odhajat na delo v tujini ker so taki pametnjakovici kot si ti zaj......cel slovenski sistem!delaj ti za 600 evrov od katerih moras placati se najemnino stanovanja in prezivi! D…	OFF
Res strokovno vlada oz DZ - zadevo bi po kmečki pameti morali uredit prej ko so dali datum do katerega je treba zbrat 40 tisoč podpisov niti največji kreten kaj takega nebi bil sposoben izigrat oz imet za bedake prostovoljce in podpisnike- prezira poln in nadut predsednik DZ bi moral v tem trenutku odstopit !	OFF
Urška Zlodej kaj da bi naju dobli ko sma sli v Koper jojojoj	NOT
Da jih zebe prosim vas...,jaz tud ne vem kako se bom grela čez zimo v bloku,ko cene plina rastejo v nebo...,bom zacela pohištvo kurit..,najprej sosedovega,svojega ne!.,kaj pa mislijo kam so prišli???,in,da jih bo v Nemčiji čakalo + 30 stopinj!!!?.,banda...,če se tak obnašajo v svoji državi...!!???.,zaprite meje drugače nam bodo tako vse uničili!!!!!!!	OFF
-*-*-*- Ja je latino, iz Peruja in nobene veze z islamom. Ce sploh ves kje je to na zemljevidu. A tisti, ki tukaj komentirajo so vsi rasisti ali nasprotujejo kulturi, ki nima nobenih vzporednic z evropsko kulturo? Potem si tipicen libtard, da je zate vsak desnicar rasist.	OFF
-*-*-*- Adnan: leta 2003 je bilo v Iraku priblizno 1.5mio kristjanov, danes oziroma 2013 pa 200.000...cerkve obstajajo se vedno vendar tako kot tukaj dzamije, niso ne vem kako zazeljene z razliko, da se stevilo muslimanov v Evropi povecuje zelo hitro...v ZAE sem bil dvakrat in ce se dobro spomnim nisem nikjer videl nobene cerkve...	NOT
-*-*-*- sandi gdo pa taksne kot si ti sploh uprasa.ti je prav ali ne benjamin ima prau	NOT
-*-*-*- Vera P. Weiss	NOT
https://www.youtube.com/watch?v=-Geyx8CMNpI Drži, za otroke gre in ne za različno spolno usmerjene osebe A in B.. Le domnevno mentalni bolniki so lahko sprejeli tak zakon v parlamentu .	OFF
-*-*-*- Ce bi VSI cefurji izvajal nasilje kot ti pravis nebi bilo nobenega slovenca vec. Tko da lepo prosm sm bosanc ponosn na to plus treniram borilne vescine pa se niti ENKRAT nism stepu kaj sele.nekoga maltretiru.star sem pa 25 let. Lp	NOT
samo poslat naprej tele begunce nezanima slovenija	NOT
vsak podpornik teh ubogih zavrnjenih migrantov si naj domov odpelje tri, naj jih futra iz svojega žepa in kazensko odgovarja za vsako pizderijo ki jo bodo naredili. država pa naj finančno poskrbi za slovenske reveže	OFF
Neglede na to katere narodnosti in veroizpovedi so ljudje imajo pravico do svojih prostorov oz.cerkva.pa ljudje napacno mnenje imaste muslimani niso teroristi ampak so na splosno cisto vredu ljudje,vcasih bolj kulturni kot marsikater slovenec zal.	NOT
Gamat...!	OFF
tito je baje tudi bil peder	OFF
madžari so edini pameten narod v EU,kaj bodo pa naši storili posrali se bodo!	OFF
-*-*-*- Sej za dost takega mišljenja so krivi naši mediji tut in tuji, ker ljudjem v glavo vbijajo kar ene sterotipe pa neki	OFF
-*-*-*-	NOT
-*-*-*- Matej,na sliki imaš lep cvetoč travnik ti si pa verjetno en blesav osat.	OFF
-*-*-*- Pa kdo se hoce Nato...se sami vojaki zapuscajo drzavo in si hodijo sluzit denar preko meje ...nasi vojaki ....mi nimamo od tega nic , ce pa ima kdo , ja tisti ritolizniki na vrhu , to pa vsi vemo kdo ....ce bo pri nas hudo , nimamo vojske , nimamo policajev dovolj ...zalostno , da se nekateri ne zavzemate za nase ozemlje , narod in bodocnost nasih otrok ...jaz zelim ziveti v miru in kulti…	OFF
Se zavedate, da če bi bil ves svet gejevski - bi ga sploh ne bilo ??? ALI PA IMATE MOŽNOST REPRODUKCIJE - DEBILI ?*	OFF
-*-*-*- Rahela sej veste... veseli december pa te scene. :P	NOT
Prfukneni	OFF
Malo sveta res nebi skodlo dolocenim.	NOT
-*-*-*- Dinci Dinaa ce ti kaj ne pase pojdi od kot si prisel, z takim mislenjem te nerabimo v nasi drzavi lahko gres, ce bote pa se mal tecnarli pa lahko hiter postanete zoped begunci, seveda ce bote imeli sreco, res nehite s takimi	OFF
Pedri so lejzbike napadli, svašta😂	OFF
prav, da je povedala kaj si misli......moje mnjenje je tudi podobno.....ne posvojitvam istospolnim partnerjem....naj imajo svoje (biološke) otroke, pa bomo vidli čez čas če bodo nastale RES boljše družine kot tradicijonalne.....eh	OFF
-*-*-*- Stari sem že pomislil da sem edini tukaj drugačen ko berem komentarje :-D	NOT
Sicer razumem, da Primc ni ravno brihten stric, ampak njegova izjava deluje nekako takole: "Na referendumu je treba upoštevati voljo tistih, ki tam niso bili." :) Novi SDSizem. :)	OFF
-*-*-*- ponosni so da se v rit fukajo svinje	OFF
Lublana dobila svojo raketo.	OFF
-*-*-*- Nwm zkj je katastrofa da mam mavadn clouk ki je tako kot ti iz krvi in mesa ustanovo da lahko v njej moli ??? Predstavljal si da v Španiji ni nobene. Cerkve in da nemors it nikamor molit???	NOT
80.518 podpisano potrjenih idiotov	OFF
Avstrija je zmagala samo zaradi tega oneta z brado, ker komad ni nič posebnega, tudi slabo zapet. Razočaran sem nad dejstvom, da nam nihče, razen južnih bratov ni namenil niti točke, to je zaskrbljujoče. Menim, da so Tinkara&co naredili vse kar je v njihovi moči, da so lepo predstavili Slovenijo. Mogoče je bilo zgrešeno to, da je bilo mešano besedilo (slovenščina in angleščina). Bi se pa lahko za…	NOT
-*-*-*- desni kretenčki	OFF
-*-*-*- No pa ni brez smisla. Ce se fant pocuti ujetega v zensko telo, se lahko tudi osem let stara puncka v 50 let staro mosko telo. Zavestno ali nezavestno podpirate pedofilijo.	OFF
Vojko svoboda odlocanja.tebe tud noben ne sili kero zensko bos imel.ampak si sam izbiras.	NOT
Nikjer na nbenih sliakh ni nbenga inavlida al pa kaksne zenske take pa otrokou.. so sam take pičke k se neupajo borit za svojo drzavoo in so spizdli sm da bodo delal sranja po EU.. sam orozje potalat slovencem pa bomo sami zrihtal! Na jesenicah jih pa itak komej čakajo da pride mal žlahta na obisk	OFF
-*-*-*- Za mene ste vi slovenci nekateri navadna govna klosarji eni	OFF
-*-*-*- Damjan, ja je bila spolna vzgoja v 5. razredu OŠ, ampak oprosti - o homoseksualnosti se NISMO pogovarjali. Tud omenjeno ni blo nikjer. Ne pri ucitelju in ne na dokumentarnem filmu, katerega smo moral pac gledat. O tem se zal ne strinjam.	NOT
-*-*-*- Kje mas ti kulturo pujsojebac?	OFF
-*-*-*- 😉	NOT
No hvala lepa da ste me opozorili na serijo ,da jo bom lahko gledal	NOT
En vlak "emigrantov" pelte u parlament tam je še dovolj prostora.	OFF
Močno zaželjena in to čimprej!!! Tudi pri nas jo rabibo, vendar ne Zmagogoja Plesmenitega.	OFF
Amerika im uzima ozemlje i naftna polja uz pomoć svoji agenata/ISIL a protjeruje ih u EU žalosno što ameri rade samo dabi se dokopali naftni polja !!!	NOT
-*-*-*- To je gamad muslimanska...on razen molit boga ne ve nič	OFF
-*-*-*- Ti si GLUP	OFF
ce hocete take sole jih ze imate, v bosni od kot ste, ce vam ne pase v nasi drzavi in kak je urejeno se lahko vrnete od kot ste prisli, bosna je zdaj varna in ne niste slovenci ste bosanci, bodite ponosni na kerenine in lastno kulturo, ki pa ni del nase in nikoli ne bo, ce hocete tu zivet zivite po nasih druzbenih normah	OFF
-*-*-*- men se bl zdi podn od folka k to komentira. neizobraženi, nestrpni slovenčki.	OFF
-*-*-*- Vsi vemo kaj se je tudi po crkvah dogajal, to ne pomeni da vržemo vse krščane na en koš . In vrjetno vsi vemo kdo so oni ki delajo samomorlske napade. Enaki so uničili tudi Jugoslavijo in še marsikaj po svetu. Pustite vere pri miru saj vsaka Vera ima dober namen in ne uči slabega.	NOT
V parlament po Pahorja - Cerarja in še njim enakim, je treba na silo peljat v begunske centre,da bojo videli kaj se sploh dogaja.Vprašanje,če sploh vedo kam to pelje,ko pa ne znajo druga kot sedeti na riti in jezike sukat. Narod pomagaj si sam in bog ti bo pomagal.	OFF
-*-*-*- Pa nisem naci halo! Se opravičujem za moj neumni komentar! Imam veliko prijateljev in prijateljic ki so srbi hrvati itd. pa so krasni! Pogreje me pa neumni komentar na moje mnenje o tem članku	NOT
Kaj cakamo mi?!???dajmo ukrepat!!!!	NOT
-*-*-*- Alma, loči begunce od teh fanatikov alahovih !!!	OFF
Ta se briga samo za svoj žep ! Upokojenci so vsej vladi zadnja briga !	OFF
Tega res nismo rabili. Slab znak za našo prihodnost.	OFF
Frajlica bi uvedla diktaturo	OFF
-*-*-*- pa so samo šotore vužgali pa je že srečen...kej še bo gda do bombe metali? ;)	OFF
-*-*-*- Naenkrat so vsi pozabili, da slovenskemu otroku ključek zazvoni, če hoče jesti v šoli. Ker starši nimajo za hrano.	NOT
ocitno se ljudje se niste naucili privoscit srece drugim... in ce je drugacn? zivimo v 21. stoletju, loh bi sprejemal drugacnost... kaj ce bi bli vasi otroki taksni, al pa brat/ sestra, kaj bi pol rekli? bi se kr kritizeral?	NOT
To so 80% ekonomski bez pardona i nema tu beguncev .	OFF
Sandi B. sama imam 2 otroka in se strinjam s teboj o tem , da ju lahko zaščitiva samo midva z možem ! Ampak kaj ča se nama kaj zgodi ? IN kaj, če se neglede na najino vzgojo odločita v istospolno zvezo...? Zaradi takih in ostalih razlogov smo danes glasovali........predvsem pa za pravice otrok danes in jutri neglede v katero smer jih življenje ponese !	NOT
-*-*-*- lep večer tudi tebi.	NOT
-*-*-*- Vasa lepota obstaja tudi kje drugje,pa si jo lahko ogledate,kolikor casa zelite,in sicer z nakupom vozovnice v eno smer!!!	OFF
Najbolj pa mi gredo nazivce tile nogometno navijaški ksenofobi,tile so res idioti..Vsak kolikor toliko soliden nogometni klub je multietnicen .	OFF
	NOT
saj je čisto vseeno kdo nastopa, važno je, da ljudje lahko obrekujejo in se imajo za vsevede in vsepoznavalce... vsi smo ljudje, takšni in drugačni, eni lepi eni grdi... ampak žal večina z grozno naravo.. pa to ne leti na izvajalca/ko, ampak na vse žaljive komentatorje	NOT
grdoba,strašilo za ptiče	OFF
Aaaaa jojjjj ljepote.	NOT
Naj poseze vojska in zavaruje mejo.Nemci si jih naj pa zvozijo z avijoni.Se malo pa bodo pozigali se hise	OFF
-*-*-*- A ko ha izumi da mi je znati😂😂😂	NOT
-*-*-*- Pa se nekaj Miran tudi jaz zivim znjimi odkar pomnim pa tudi sodelavce imam muslimane menim da se dobro razumemo med seboj je pa nekaj kar je prav je prav ce ponudis prst ne mores potem vzeti roko	OFF
-*-*-*- Adnan Husanović kaj sem ti stopo na žulj? Kje kdo omenja cerkev? Kr nekaj govoriš, nebom se spuščal na tvoj nivo ker smo to že kot pubeci prerastli. Dejstvo je da islam tukaj ni zaželjen in nebo dominiral:)	OFF
Ovci.	OFF
Ne vem kje je problem z vasimi mozgani?zakaj ji sploh imate?vsak clovek ima pravico do komentarja Nima pa pravico zaliti druge vere.samo malo bi rad osvezil vase mozgane TO JE SELE ZACETEK ZELO HITRO BO PRISEL CAS KO BOSTE VI "SLOVENCI" PRISLI V DZAMIJO IN ZGRADILI SE VEC DZAMIJI PO SLOVENIJI.to velja za tiste ko so neumni in ko si misli da je pameten.	OFF
Včeraj sem govoril z domačinom okolice Brežic...dejal mi je, da na TV LAŽEJO, saj ljudje so v strahu in se ponoči zaklepajo, ker "begunci" se povsod sprehajajo, po travnikih, njivah, okoli hiš in puščajo umazane sledi in odpadke...niti otrok ne pošiljajo v šolo,ker so terorizirani od te grozeče arabske koranove golazni. Komunisti nikoli ne bodo branili slovenstva, zato bomo obsojeni na drugi geno…	OFF
slovensko se naj naučijo	OFF
takoj podreti.	OFF
po tem nastopu se prav vidi, kam svet gre...........	NOT
In tako bo prišlo do spremembe pri narodni noši....haubo bo nadomestila feredža.....	OFF
#actionfraçaise	NOT
-*-*-*- Muslimani ne bi smeli pit alkohola	NOT
-*-*-*- kaj ti bluziš? še enkrat preberi kaj sem napisala.	OFF
-*-*-*- Nic jih ni izucila zgodovina in s tem spanska inkvizicija v 16. stoletju...	OFF
-*-*-*- Oba sta mela dekliščino?	NOT
-*-*-*- tomaz dva mohameda sta se ti ze javila :)	OFF
Ka, bojo napadli z balistično ?	OFF
-*-*-*- Željko Grgić Kaj ima Berićević ki je zlorabljal pse...z Gašperjem??Pa malo pazi na izbor svojih besed in ne sodi po sebi!!	NOT
kako pri piz.. mat....... majo begunci lkešča za rezanje te žice ki sploh ni kar tako za prerezat se je za uprašat ajajo in kdo jim jo da v roke	OFF
Vsi ki pišete take gluhe komentarje se mi gabite	OFF
vlak nazaj obrnat pa domu	OFF
-*-*-*- Matija kdaj se je nazadnje kakšen kristjan al pa budist razstrelil vmes nedolžnih ljudi v imenu svojega boga? Ps: cirilica ni prepovedana ;)	OFF
pederu mrs svoju rogeni materi	OFF
-*-*-*- Delu sem na rdecem krizu v najvecem navalu! Ljudi hahah! Kaos al nemoem ti opisat tega! Jas vrjamem da je med njimi so tud morilci al to je darilo amerime evropiiiii	OFF
-*-*-*- jih viiiiiii,,,nimam niti namenaaaaaa alooooo	NOT
-*-*-*- Pa prva svinja iz te prašičje farme bo zaklana v novozgrajeni džamiji.....	OFF
-*-*-*- Ane . . . Tut jst tko pravm . . . Ce so tok clovekoljubni nej jih majo kr doma pa se financno jih nej podpirajo pa zalagajo . . . Sam so same riti . . . Vse je samo na jeziku . . . K pa kej reces pa sami izgovori . . . Dans sm enmu takmu komentirala . . . Pa mi je reku, da ne more, da je revcek student . . . Pismo me pogreje	OFF
-*-*-*- Kaj pa, ko je v stanovanju v bloku pod nami dekle zapustilo fanta?! Ki je ostal sam z dojenčkom! :O Kaj pa, ko je potem sodišče prisodilo njej otroka, ko se je spomnila biti/ postati mama?! :O Kaj pa, ko deklet včasih ni po nekajkrat na IVZ, da bi oddale kri, da bi morebitni oče izvedel ali je res oče?! :O Kaj pa ima to vse skupaj s tem, da morajo (zakaj le ?! :O ) imeti homoti otroke, da…	OFF
Krasno! Sam se to rabimo... in potem se cudijo zakaj rodnost v sloveniji pada in vsi bezijo iz te bedne drzavice. Bedaki.	OFF
-*-*-*- Ti nisi musliman? A ko so so bombadirali njihove domove.....me prav zanima kaki komentar si napisal da te ni sram!	OFF
Pa kakšna Evrovizija???? pa saj človek ne ve več iz koga si norce delajo...	NOT
-*-*-*- Mal manj berite 24 kur!	OFF
Tisti ki tu povrešate ograjo se lahko preselite na Madžarskeonali v Severno Korejo pa uživajte.	NOT
-*-*-*- Ce bo uspelo. Upam, da jim ne rata. Druzba se modernizira in napreduje in tako tudi istospolne zveze in se bi lahko nasteval. Le slovenceljni se bojimo lastnih senc in razlik, drugacnosti.	OFF
Kada decu u skoli uce da je rat nesto ok odbrana drzave i sl onda je to ok. 🔫😞 licemerstvu nikad kraja⛔	NOT
Golazen pedrska v Dahau čez raufnk	OFF
Edino pravilno. Vsak naj brani svojo zemljo. Madzari so pokazal kako se to dela in pravilno. Hehe :) ne predstavljam si kako bi to pri nas izvedl....najprej bi blo ene 5 razpisov za izvajalca, pol bi iskal dovoljenja, pol bi se se trije ponudniki pritozl, pol bi zacel delat..na koncu bi bla cena k da je zlata ograja...sam fora bi pa bla k bi jo dokoncal k bi ze vsi begunci mimo sli...in na konc b…	NOT
Verjetno muslimani nikoli ne bi imeli niti razloga za ustanovitev ISIS, če ne bi Američani in EU začeli svinjati po njihovim državah. Zdaj je le vprašanje, s koliko iskrenosti/zlaganosti bodo piromani gasili ogenj. Kristjani potrebujemo bolj poštene in manj nasilne voditelje, kakršne smo imeli do pred kakimi dvajsetimi leti. Le s pozitivnimi osebnostmi bomo dokazali, da nam muslimani lahko zaupaj…	NOT
Mam teorijo zakaj so nekateri tako jezni na "tatople" ... na skrivaj so pederčine pa si ne upajo priznat in so jezni na tiste, ki so si ... :p	OFF
-*-*-*- Že vem zakaj mam homiče med "prijateji" in tako dolgo jih bom mela dokler mi bo to koristilo	OFF
PUŠKE V ROKE PA JIM NOGE ODSTRELIT PA KREMPLE PABUČE NAKREMANE ČRNE ...	OFF
Če hoče biti ženska, prov , spremeni spol pa je to to. Ne pa da je ženska in moški, groza.Kako bodo starši majhnim otrokom razložil kaj predstavlja, maškaro , zbudite se. Nisem starokopitna , zadrgnjena pa ne vem kako me boste še poimenovali, samo vsak mora bit v eni koži ne v dveh :(	OFF
sami penzjonisti ki nimajo v življenju več kaj durga počet kot vtikat se v tuje zadeve	OFF
Kar želite jim slabo.Sami nevete kdaj bote begunci pred lastno državo	NOT
srednji vek	NOT
Glede na to, da smo prisiljeni v brezglavi multi-kulti, potem je že prav tako.	OFF
😁✌👍❤❤	NOT
Sej to je to !!! Pedri so vse povsod ...od cerkva, šolstva, politike, gospodarstva....še sanja se nam ne kolk je te drhali....kdo je žrtev ??? Jz bom mirne duše reku, da po moje tist, ki je bil napaden z tičem !!! Torej Tič z tičem po moje že ne !!!	OFF
-*-*-*- Drhal anarhistična se zopet pusta gre,naj si sami otroke namigajo naše pa naj pustijo namiru!	OFF
-*-*-*- Ne vem kaj od tega so bedarije pobček :)	NOT
-*-*-*- Ma nore gobe tej Marjanci po glavi sekajo,dobr,da ni napisala,da jih je Harry Potter napadel :D	OFF
Mi nimamo pojma kaj se dogaja v te krajih!!! Samo to vem da muslimani so dobri in prijazni ljudi.. kar se tice te bogatasov oni niso muslimani kot more bit. Oni imajo po 10 ali 20 žene. Tako da tisti niso muslimani, nego brez vere in nacije.. bogi so siricij. Sirija nekoc je imela vse poštimano. Otrok ko se rodil je imel vse urejeno...	NOT
-*-*-*- HAHAHAHAHAHAHAHAHAHAHAHAHAHA kje ste si pa to prebrala?? Pa tudi če bi šolani bili, kar niso nimajo pravice za azil ker jih je Avstrija že zavrnila!!! A je jasno zdej??	OFF
Pripomočke delajo kitajčki	NOT
-*-*-*- Sebastjan 👏👍	NOT
No, za multikulturnost je treba malo potrpeti !	NOT
Kak ste prtiseni... Ko se vam bojo pa muslici sprehajali po cestah in grozili tako kot se je ze zgodilo pred nedavnim v Nemciji potem boste pa jokali... Prav je tako, da se vkljucujemo v borbo proti taksnim radikalnim skupinam kot je Islamska drzava... Se vec nadzora bi morali imeti v nasi drzavi, da ne bo potem spet prepozno!!!	OFF
-*-*-*- Tud lahko	NOT
🔫🔫🔫	NOT
Dejte no.. neki obsojate ka nimate blage veze o tem. S tem se rodis.. ni to neka modna muha. Ce si drugacn se ni treba neki obsojat.	NOT
Zakaj se pa naši organi pregona pripravljajo na povečan obseg kriminala po odprtju tega objekta.To se pa nihče ne vpraša.	OFF
V katerem delu je telovadnica in strelišče.	OFF
kaj je potem še sploh varno za naše bodoče domoljube?! 😠😠	NOT
-*-*-*- Si za! ?	NOT
-*-*-*-	NOT
	NOT
Če bi ta "levi" kaj takega napisali, bi napisali: IZDAJALCI ali KOLABORANTJE....in ne kristjani. Lep dokaz, kdo je to pisal....	OFF
Lepa novica, upam da zrastejo tudi v drugih krajih; Mariboru, Velenju, Kranju, Kopru..	NOT
Ogromno takšnih primerov ostane zamolčanih. Fanatiki Lgbt pa takoj zajavkajo. Skratka, ko mački stopiš na rep, zacvili.	OFF
Vse kar potrebujejo je..	NOT
-*-*-*- Sm ti povedo....dokler maš nas za hitlarje se zgubi kam drugam ni treba slovenski luft dihat pa srat po lepi Sloveniji!!!	OFF
A bolj zmanipulirane in sentimentalno obarvane fotke pa niste našli? Za vsako fotko otroka, ke jo vi nalimate, vam jih jaz v šusu na netu najdem 10, kjer med stotinami jeznih in na boj pripravljenimi mladci ni niti ene ženske ali otroka. Podlo, manipulativno ... fuj.	OFF
-*-*-*- amm ker se bojo raspasl po celmu svetu..no se ze...ja slovenija res moderna drzava..mislm da bi blo kej druzga bl potrebnga kokr tole..da bi bla moderna.	OFF
NOBENEGA REFERENDUMA VEČ..ZADOSTI VAS IMAM...PUSTITE LJUDI DA SO TO..KAR SO..KLERIKALSKO-PEDOFILSKA..BANDA :P	OFF
-*-*-*- In tole: http://vladtepesblog.com/2015/09/12/rape-and-forced-prostitution-common-in-muslim-refugee-camps-in-germany/	OFF
-*-*-*- ahahaha lej kdo daja lajke, sami bosanci ki so prišli z vrečko preko meje	OFF
😞	NOT
elektriko not napeljat pa da vidimo ce se bodo rezali	OFF
-*-*-*- Se strinjam z napisanim komentarjem :)	NOT
-*-*-*- Allan samo se tjesi !! 😂😂😂😂😂😂	NOT
Minska polja okoli države! Ampak ne pozabit, da potem tudi za nas NI IZHODA!!!	OFF
dokler se je to dogajal dokaj daleč od nas vas je bilo 90% humanitarcev in takih, ki so se vam smilil...zdaj, ko so na pragu ste nekam poniknal...zakaj že?	OFF
dajte naši policiji in vojski večja pooblastila ali moči dovoljenj	NOT
Mislim da je čas, da vstanemo iz udobnega kavča, stopimo na ulice in se naredimo upor	NOT
Kak pes jo bo že poscal več pa tako ni vredna !!!!	OFF
-*-*-*- A to name leti kristjan ?	NOT
-*-*-*-	NOT
debili!!	OFF
Saj mislim da se ve zakaj so hoteli naprej....	NOT
-*-*-*- Sploh ni v sloveniji toliko kristjanov....tudi ti ki tukaj komentirajo, vprašanje če so kristjani....mi poznamo veliko ver in verjameš ali ne, muslimanska je najbolj kruta......te pa ne zastopim, zakaj pišeš v cirilici.....želiš kaj skriti?	OFF
PRIPOROČAM OGLED ZAKAJ NE MUSLIMANOM https://www.youtube.com/watch?v=f_uZ_vd6lEg	OFF
Resnica o Gadafiju in 16 stvari katere Libija po letu 2011 več ne bo videla Objavil/a Roža Karan dne 2014-08-13 ob 20:21:22 posredujem Resnica o Gadafiju in 16 stvari katere Libija po letu 2011 več ne bo videla ( prevod iz Istina o Gaddafiu i 16 stvari koje Libija vise nikada nece videti na strani youtube : 1. V Libiji ni računov za elektriko, saj je zastonj za vse prebivalce. 2. V Libiji so brez…	OFF
-*-*-*- Slovensko se nauči pa komentiri pa burko si pozabla dat gor,da te ne bodo kamenjali ker je nimaš, hadzič	OFF
-*-*-*- Thomas Marincek ... imaš občutek, da so sosedi tvojih prednikov (ko so le ti prišli "od nekje") vedeli, da se bodo tvoji predniki adaptirali? Imaš občutek, da je v tistih časih razlika v načinu življenja bila manjša kot je danes med nami in njimi?	NOT
-*-*-*- Andrej je nas!	NOT
-*-*-*- Ni treba utrujati z vprašanji, na katerega lahko vsak odgovori drugače in ma vsak lahko svojo definicijo normalnosti (ne obremenjuj se z mojo definicijo). Če hočeš definicijo - striček google.	NOT
Ne, nisem homofob. Sem pa homo sapiens s fobijo pred televotingom... Najmanj 20 veliko boljših skladb bo zaradi maškare šlo v pozabo (beri "anale", ta izraz zaradi lobijev žal dobiva čisto drugačen prizvok) Evrosonga...	OFF
bla,kar nekaj se spomni	NOT
Big big big like !!!! ❤️❤️❤️❤️❤️❤️	NOT
Brez skrbi. Bomo pa mel 30ddv. Vkratkem pa nasi politiki za odplah	NOT
Res je bad. Sam najbolje bi bilo, da jih damo na luksuzno križarko z vsem servisom in jih pošlemo v ZDA na njihove stroške.	OFF
vojska naj straži mejo, kaj čaka EU na schengenu, konec	OFF
-*-*-*- Dodji pa vidi ja cu te ugostit	NOT
-*-*-*- prav sram me je,,kaki smo,,	OFF
Saj ne gre samo zaradi otrok, tudi drugače je to nespodobno. Poroka m njjimi je nesmisel	OFF
Kdaj bodo pa v islamski državi postavili križ pa cerkev?????	NOT
-*-*-*- Lucija Slemenik na žalost je res tako, a mi za naše srcke vse damo. Vem, kako je bilo meni, glede hrane v šoli pa kako težko sončku pogledaš v oči in omilis, da momentalno ne gre, ker ni :'( Bomo že, a resnično je treba le nase gledat. Me zanima, kako bi kdo od teh dobrodelnezev reagiral, ko bi hčerka posiljena prišla iz šole? ???? Kriminal, le narašča. ...	OFF
In Nova 24 je zeeelo verodostojen medij????	OFF
Budale...to je vse kar lah rečem...budale	OFF
Ja kaj pa.. polovit, strpat v zapor pa nazaj jih poslat..	OFF
Ops Andro...zaprite se	NOT
http://www.navice.si/conchita-wurst-nov-obraz-kranjske-klobase/	NOT
-*-*-*- Itta vidva u tri pizde materne, pa se pederajzita kolk vama paše..zarad mene tud če se gresta z nožem predigro...	OFF
Bravo zoki	NOT
kakor koli obrnemo smo v kurcu ali pa pički	OFF
-*-*-*- Tvoj komentar je odraz tvoje kulture, nimam kam ker Slovenija je moja dežela, tukaj je moj dom...Nevem kaj ti ni jasno, vseeno se ne bom spuščala na tvoj nivo ker je to pod mojo castjo 😄😄	OFF
-*-*-*- Samo nasilnezi in razgrajaci si ne zaslužijo ziveti v EU ...... tisti ki pa res potrebujejo zatocisce zaradi vojne nafte in kapitala (ZDA NATO) si pa zasluzijo da jih sprejmemo .... saj smo sami zasluženi za to dogajanje	OFF
-*-*-*- Klap,klap,klap, Bravo levi možganski maloposestnik. To je vse kar zmoreš ?	OFF
-*-*-*- sej vam je itak vseeno ,ko koga jebe	OFF
-*-*-*- Tako kot pa oni znajo zalit, ne zna nihce!!	NOT
Gnoj gnili fuj	OFF
#casjeZa Cas je za resnico in ne lazi ki jih trosijo nasprotniki!!!	NOT
-*-*-*- Jah vzel bi kar nekaj konkretnega in se niti ne šalim.....pa niti sekunde ne razmišljal ko bi blo teba na petelina pritisnit....	OFF
Kaj pomeni ta stavek ? Ne razumem kako se to izvede ... " Njegovo članstvo v SLS je zdaj zamrznjeno."	NOT
-*-*-*- http://m.24ur.com/novice/crna-kronika/lazna-novica-o-kraji-in-groznjah.html	NOT
-*-*-*- Vse so ze doma nastudirali kje bodo najvec nagrabili in kje bodo najbolj lagodno ziveli na tuj racun..neverjetno so prebrisani	OFF
belata lepotica koja rasti vo ljubljana	NOT
Debil? Kako lahko nekoga oznacis za debila,ki ga v resnici sploh ne poznas? Aha,kar po videzu lahlo nekoga oznacis za debila.	NOT
-*-*-*- Zakaj je ona prisla tako sem zarad sebe in tega da bosa je hodila ona in 2 cerikce je imela seboj	NOT
-*-*-*- Ma ne extra je vse	NOT
-*-*-*- https://m.facebook.com/mladi.ssn/?ref=bookmarks Ce pa vas zanima politicna 'odgovornost' pa vam predlagam zgornjo povezavo. Problem je v politiki, katera dovoljuje islamizacijo nase dezele (volja ljudstva je absolutno drugacna), prav tako je ena izmed resitev v politiki. Vabljeni.	OFF
Kdorkoli od teh podpornikov bi delu z migranti kot mi nebi niti pomislu da bi kterga sprejel v slovenijo!!! Ko bodo izgredi itd nej grejo tej mirit!	OFF
Ja, pol je bil že skoz biseksualen. Ne moreš se nekega lepega dneva zbudit in kar "izbrati" biti drugače spolno usmerjen xD	NOT
Petra...oni si med seboj pomagajo...mi ateisti smo za njih hudici...drugo pa to: to so zelo slabi ljudje!!!! Fujci fuj!	OFF
Petra samo nekaj... ali bi ti dala svojega otroka pedrom da ga vzgajajo? ne vem če bi se za to odločila, če pa bi se pol pa nisi normalna... oprosti	OFF
-*-*-*- Z besedo neverniki sem mislila kar sem napisala....in ga.Alenka tvoj tihi komentar ne zasluži besede več ker si tko ozko gledna in zlorabljas moje besedo za posmeh!	OFF
Fuj	OFF
-*-*-*- zakaj žališ RKC? Cerkev smo ljudje.	NOT
Glede na podobnost črk obstaja možnost, da je tole oboje napisala ista roka....žalostno !	NOT
-*-*-*- Tina Polič če se ne opažas da čefurji boljše zivijo od vas bolsa avta itd čefur k je lačn jagnčka obrne vi pa žgance pa kromper a glede fukanja pa slovenke so ze skoraj vse na ič	OFF
-*-*-*- Veno pozabil si na dejstvo, ce ze govoris o terorizmi, ki se je zacel kot upor proti zdruzenim silam, ter naceloma nima neke veze z vero. Predstavljaj si, da usa drka po tvoji drzavi ter dobesedno ropa "surovine"itd... kako bi gledal potem na njih?! Kot kaze pa se to hitro spreminja ter so tudi pri nas ze baze... Lahko se hitro kaj obrne ter postane kot tam.	NOT
-*-*-*- TOČNO, RESNIČNO IN ŽALOSTNO!!! DIKTATURA SE VRAČA!!!	NOT
Madonca ste se eni raspisali. Ne da se mi brat tega. Za par let bo Evropa uničena. Niso samo Begunci, Cigani tudi tisti ki imajo namen uničiti Evropo.	OFF
-*-*-*- upam da je to res ...	NOT
-*-*-*- V Savdski arabiji naprimer.	NOT
-*-*-*- sama mafija razen višegrajskih držav !	OFF
-*-*-*- Nada Kumelj ja naj gre od kot je, vsaki clovek se mora prilagoditi ce svojo domovino zapusti.	NOT
g Nadja oprostite transvestit	NOT
Naj mi se kdo zagovarja migrante in da so bogi revezi.....pa jaz ga bom po buci uzgala.....	OFF
-*-*-*- Zivimo v politicno korektnem svetu kjer majo vsi custva in so vsi uzaljeni ce izrazis mnenje proti keri grupi ljudi. Sami pusiji kle okol.. grow a pair.. aja sej jih majo sam ne priznavajo tega! Darn it.. to so stvari ki poneumljajo in ljudje v to verjamejo. Ce je razvil polno funkcionalna jajca je dec in obratno. Ce pa ma psihicne tezave ker mu jih ljudje cepijo v glavo da je prav kar cu…	OFF
-*-*-*- Sam rasistka si pa glih tok ce klics folk cefur po fbuku ce ne wes kaj ta beseda pomen je ne uporabli cefur (žid)	OFF
pa sj niste normaln -.-	OFF
Jaz proti tem ljudem nim nič, naj uživajo in naj se imajo lepo! Ne vem pa zakaj je potrebno paradirati! Namreč mi ostali ne prirejamo parad!!! Mislim da je to povsem nepotrebno izzivanje ,ki njihov položaj v družbi samo še poslabša!	OFF
ja čefurjem pa prišlekom naj kr dajo rute gor...	OFF
-*-*-*- Arnela Hadzic skoda besed	NOT
-*-*-*- A se spet vsesplošna nevarnost in kriza rešuje preko rdečih, belih, kontra obrnjenih...itd. A ne bi enkrat hudiča prijeli skupaj in se borili kot eden, da dosežemo cilj, kako zavarovati naša življenja in življenja svojih otrok. Pa kaj Judita, a ti nisi mama, a ti je vseeno, kdo bo gazil po tvojih mulcih in tudi po tebi? Komu ga bos kmalu fafala...itd, ker you are nothing you are woman....	OFF
-*-*-*- Ti si zagotovo, peder, pa se lazen profil imas,	OFF
-*-*-*- Razlika: volk pod krinko med nami, med našimi družinami, prijateji in znanci ali pa mali pekinezer na drugem koncu sveta? Kaj misliš da je bolj nevarno?	OFF
-*-*-*- Sonja, ti si rdeči fašist!!	OFF
Kdor hoče referendum naj ga plača. ...Vsi ki ste za začnite zbirati evre...Ker jaz in velika večina Slovencev ne dam denarja za to...V cerkev pa itak ne grem ker teh pohlepnih skorumpiranih...pedofilov itd....Niti ne morem gledati kaj šele poslušati. ..	OFF
Gre za pravice istospolno usmerjenih otroke pa se tu samo uporablja za izgovor in manipulacijo za ljudi ki pac ne znajo sami presoditi in razmisljati s svojo glavo zalostno da zivim v tako nazadnjaski druzbi	OFF
-*-*-*- Staszek Polski Alessandro Volta Yusuh peljte si jih domov, specte jim potico za dobrodoslico .. Predlagam le, da skrijete hcerko/ženo .. Me zanima če jih boste se podpirala cez eno leto, ko jih bo Evropa POLNA .. kriminala 10x vec kolikor zdaj, da o posilstvih sploooh ne zacenjamo.	OFF
ustavne pravice imajo prednost pred homofobi.....	NOT
ja samo še to se nam manjka	OFF
-*-*-*- Renata Kozole nauci se slovenscina pa pol pametuj,kokos grda	OFF
Peljite jih nazaj od kod so prišli	OFF
-*-*-*- Maja Žmavc Celo noč kričanje,razbijanje.. potem pa svojem otroku povej,kaj se dogaja,kje je njihov oče in da ne veš kdaj bo prišel domov, ker mora čuvati slovenske riti,ki samo od daleč pametirajo	OFF
-*-*-*- Alesh Svechak mah, saj sem gledala soočenja..in se mi smiljo otroci, ki živijo v takih družinah, ki so bili na tribuni PROTI.	NOT
-*-*-*- Dobr fa si šou	NOT
-*-*-*- Marijana Gregorincic a si jih že gostila v postelji in so ti bili priboljšek ;) :D	OFF
to gamad dokler je še cajt je treba samo postrelit če jih nebomo mi bodo oni nas :O zapomnte si to!!!!!!!!!!!! nehi da so bogi gor dol ko dobijo sendviče pa vodo jih pa mečejo v polcaje pa v prostovolce rdečga križa ne zaslužjo si druzga k metek v čelo :O postrelit use :O pa najbl ste ženske pametne kako so bogi pa gor pa dol pa otroci pa ženske ma 90% je mladih moških k so sposobni za vojsko :) …	OFF
Dam naj si jih peljejo	OFF
nemorm verjet	NOT
-*-*-*- Ja pa glavno da se pomaga .. i so zaj sočloveku. Kje so zdaj dobrodelneži, ki so po tvju govorili, da se jim mora pomagat in jih sprejet v svoje domove. Poskrili so se, pizdeki poakkani..	OFF
Referendum je za razumne ne pa za leve.	OFF
-*-*-*- vsaj en , ki vidi realnost, dočim se cela evropa neki dela fino. 3/4 teh ljudi ima druge namene tlele v evropi počet	OFF
Samo lepo luknce navrtat v zide palčke noter potisnit medsebojno povezat in samo en majhen kontakt in nato majhen pokec in pa pa đamija hahaha	OFF
Domov si jih odpelte 😡😡	OFF
Nihče ni ilegalen??? Domov jih vzemite aktivisti. Nevem zakaj pol v EU obstajajo predpisi in pravila? Zakaj moramo potem imeti mi potne liste za prehod meje??? Da slučajno ne govorim o kaznih če bi kršil zakon!!!!	OFF
ja tota bo, v tem članku je tolko resnice kot v knjigi "noriško kraljestvo", vašega vodje...	OFF
-*-*-*- Hehe take bi z veseljem :)	NOT
-*-*-*-	NOT
ne.	NOT
takšne učitelje je potrebno odstraniti! siliti otroke v nekaj nenaravnega...	OFF
-*-*-*- Bojan Pišek,dej dej no mal se ohlad no,slovencev je tud slo dost po svetu in mislim,da niso nikjer tko diskriminirani,kot to vi pocnete v sloveniji z tujci ( predvsem z Bosanci). Pri nas je tud ogromno drugih iz ne vem kje vse,pa vas ne motijo. Zakaj???	OFF
-*-*-*- V bistvu imate prav	NOT
-*-*-*- Ti si prfuknena, al ti pa paše u rit.	OFF
Ma jebem vam Mater slovensko z malimi besedami ,ker z velikimi niste zaslužni Slovenci mislim tisti ki jim to dopušča te.	OFF
-*-*-*- Ti bi se itak samo tepla😜	NOT
-*-*-*- Samo da dobis idejo o tem kaksne zivali so, res da tud evropejci posiljujejo, so izjeme , seveda kot so izjeme da so nekateri muslimani dobri...	OFF
Bomo že muslimanska družba.. .. in nekoč komunisti, danes kristjani, bodo prvi muslimani! Kamor veter piha.	OFF
-*-*-*- 😂😂😂	NOT
-*-*-*- Slovencelj je zelo pozitivno poimenovanje, saj se vendarle nanaša na bralce in gledalce najbolj profesionalnega medija v Sloveniji kadar koli 😜	OFF
We know!!! 💪🏻🔨 https://www.facebook.com/851736504884615/videos/967957233262541/	NOT
-*-*-*- Ker je v slovenski politiki preveč homiču.	OFF
-*-*-*- ....medtem ko so tolkli gor po vlaku pa se drli..so se tud branli? kdo pa jih je napadal takrat??	NOT
:v	NOT
-*-*-*- Petra, ti kr zase skrb, da ti jo ne bodo prevec zlizale, pa da ti kšna hrenovka ne ustane v tamali !!! Moji so pa vsi vzgledni in pravilno usmerjeni in na to sem zelo ponosen !!! Ne bi pa tega rekel za tvoje starše !!!	OFF
Mogoče vam bo, pristašem Nova24TV kapnilo, zakaj mnogi vežijo... ker ravno te ljudi, ki beže pred tem terorjem -- ne vem če boste doumeli... vi pošiljate nazaj od koder so bili.	OFF
-*-*-*- No Mojca, se vedno mislis, da to nima povezave s Sirijo in Sirci?http://www.politikis.si/?p=158864	NOT
evrovizija pravi cirkus....ta je zmagal,nasa tinkara pa predzadnja?ma dejte ga srat!!!	NOT
Za kozlat	OFF
elektriko noter	OFF
-*-*-*- Pravi punca, ki ima med fb frendi geje. Daj javno tak status napiši, da bodo vidli, kakšno fb frendico imajo. Meni se pa takšna nestrpnost, kot jo ti širiš, gabi. Ubogi tvoji otroci, če jih boš kdaj imela. Tolk mlada, pa taka nestrpnost. NI čudno, da se folk že do smrti tepe in to po fb objavlja. To je rezultat take nestrpnosti in nepoučenosti ...	OFF
no upam, da ostane tudi končno PROTI!!	NOT
Dokler nisem prebral tega članka, nisem niti pomislil, da bi kakorkoli lahko povezali JJ in dr.JZ, z okrutnim nedeljskih dejanjem, vam pa je to uspelo - BRAVO!!! 🤣	NOT
Poserem se na to našo cerkev!Oni bodo zbirali podpise...pfeee...pedofili smrdljivi...	OFF
-*-*-*- :)	NOT
dajmo najprej poskrbeti za svoje državljane	NOT
-*-*-*- Sej tvoj prvi argument bi še prišel v veljavo, če ne bi bilo cca 80% ekonomskih migrantov in ne beguncev. Kot sem že enega komentatorja tukaj gori naprosil naj dokaže kaj je laž ne pa da samo govori, mi zaenkrat še ni postregel z dokazom. Tako kot tudi ti verjetno ne boš (dokaži mi nasprotno), da je tale novica in še katera druga iz strani nova24tv laž. Bodi boljši in nam pokaži kaj so la…	OFF
-*-*-*- BRAVO...to pomeni imeti visok IQ	NOT
Vsa ko nima veljavnega dokumenta je ilegalen!!!!	NOT
...in nasi pametni politiki, so imeli za nore Madzare, ko so naredili zid..nasa policija bo jih zadrzala brez vsega...bo ja v sanjah..mars gamad!!!	OFF
-*-*-*- Heh, daleč od tega, da ne bo spet šok in zgražanje 2020 :)	NOT
Haaaaa Rebeka ti si f*****a pa v drugo smer :) :)	OFF
degenerirana liberalna družba vidite kam vse skupaj pripelje !	OFF
Živali ubijajo da preživijo med sabo ne tako kot človek ker ...	NOT
-*-*-*- Nerodno gor ali dol... ko lezis tkole na plazi,pase kaksna kisla kumarica :)	NOT
-*-*-*- Rekla je da nema nista protiv gradnje dzamije i jos je rekla da hvala bogu da su se sjetili da pocnu gradit dzamiju i rekla je jos ako oni mislim na pravoslavce i katolike imaju svoje bogomolje trebamo isto mi imati svoju dzamiju.eto to je rekla anela.Selam tebi	NOT
-*-*-*- mi koroska ne jebemo bosne cifurske	OFF
-*-*-*- Kaja ocitno ljudje zivijo na vaseh in ne poznajo kako so ljudje srugod strpni in dejansko homoseksualnost ne jemljejo kot izbiro. Zal mi je za slovenceljne da so tako omejeni.	OFF
-*-*-*- Jebi ti svojo mater. Pa slovensko se nauči. Čufta garjava.	OFF
-*-*-*- Jaz sem za da se potera vse nazaj	OFF
Can't we all just get along?	NOT
A dej no?	NOT
-*-*-*- Narava, ni naravno, ni normalno... ja tut med zivalmi so geji, pa se tut zivali razmnozujejo, tak da sta potrebna moski in zenska (ne vedno no, ampak pustmo to). Glede na to, da se za istospolno usmerjenost ne odlocis sam, ampak tak pac si, je to ocitno naravno in je pac narava tak naredla... zdej zakaj je temu tako, glede na to, da je smisel neke vrste samo to, da se razmnozuje, nevem. V…	NOT
Meni ni pomembno kakšen je kdo po zunanjosti,ker nikoli nikogar nisem obsojala in tudi ne bom. Pomembno mi je to,da se do mene vede spoštljivo in prijazno. Lepe praznike želim vsem😊.	NOT
Premajhna je veca mora bit! Politiki najvecji izdajalci slovenskega naroda vse Na ladjo In posiljat na morje brez motora in vesla	OFF
-*-*-*- Ljubica podpisem se pod to izjavo. Super napisano!	NOT
	NOT
-*-*-*- vojne nebo, slovenija jih ne zanima, ker imamo komunajzarje na oblasti , in šli bodo v evropo.. če jim bo uspelo. preveč sanjate tu eni..	NOT
Če bi bila volja, se jih v tednu dni izžene... Vojska, policija in prostovoljci... Pa je ni.	OFF
Seveda uničujejo saj so tega navajeni mi bomo vse to plačali,žal, in toliko o miroljubnih takoimenovanih beguncih,	OFF
naši novinarji vsakmu beguncu težijo z slovenijo. a morajo res vsem povedat, kje je slovenija !!!!!	OFF
-*-*-*- Danna Will razumem te. Hotu sem povedat da je to relativno, in cist osebno mnenje. Drgac pa ja, ce ti je najlepsa, mene ne moti. Meni cerkev ni najlepsa stvar v sloveniji.	NOT
-*-*-*- je premilo	OFF
-*-*-*- To je prava parada ponosa !	NOT
ta zakon so ozakonili samo zase ker su tam notri sami pederaši ter lezbače ma bugi otroci ko jih boju tisti vzgajali	OFF
Mislim da si hočejo Evropo polastiti	OFF
Odkar pomnim se dogaja to v Franciji? Nehajte strašit ljudi...	OFF
zaj smo u pizdi materni najprej hrvati kupujejo firme zaj bosanci dzamijo kam smo prisli naj gre golazen od kod je prisla zadaj pa en havfen hrvatov bosancov zakaj smo pol sli na svoje	OFF
Pa kako mu lahko take stvari uspejo...pardon, sorry, to ni MOJ parlament, to ni moja država!!	NOT
-*-*-*- Bravo!!!!	NOT
-*-*-*- Bostjan Petek ne bluzi....tebi ne paše. prej je bila skupna država in so nekateri ostali...tk da ne govori neumnosti.	OFF
Lepotica :)	NOT
-*-*-*- Me ne zanimajo te neumnosti ker noben ne bombardira v imenu krscanstva, zaradi krscanskih vrednot zivimo v mirnih in svobodnih drzavah!!	OFF
Oh, vi pametne glavce...važno je da greste VI zdj spat siti, na toplem in ne vem kaj še vse. Grozni ste 3x bolj od njih...	OFF
-*-*-*- https://m.youtube.com/watch?v=bA1AY7TeQr0&feature=youtu.be	NOT
Ko berem nekatere komentarje mi postane resnično slabo saj ne morem verjeti, da v sodobni družbi lahko še nekdo tako razmišlja. "Pedre" bi blo treba preganjat in zapret. Pa kaj smo v srednjem veku, kjer so ženske zažigali?? Mislim halo no s kakšno pravico kogarkoli obsojate in ravno zaradi takih komentarjev se sovražnost veča in po svetu je vse več nestrpnosti. Še malo, pa bomo postali kot Hitler…	NOT
direkt v Ameriko, Anglijo ...	OFF
Kdo vam je kriv,ce vaša vlada zna sam prodajati podjetja...nam so pomagali donirat ljudje,ki bi lahko kupili celo Slo..tu pa neki stokate NEKATERI,ko da ste vi dal dnar za gradnjo..ne morete skrivati nevoscljivosti.. Ostali ne glede na vero,ki to podpira te,vsaka vam čast..	NOT
Aja...pa meje na kontrolah morajo bit, ne pa da pol sveta prevozis , pa ne pokazes nobenega dokumenta ...lepo vas prosim EU ...	OFF
A bodo zacel cmerat.??...tako kot pred sodiscem?!!!! In Dobom?!!!	NOT
Ma dejte kva mate tok proti.a otrok k pa zivi z ocetom pijancem pa mtko narkomanko je pa kul?pa starsi k posiljujejo pa tepejo svoje otroke...dajte si zamislt da tud druzine niso vse popolne	NOT
Kolk so namenil pa GASILCEM POLICAJEM VOJAKOM toplih OBROKOV ???????!!!!!!!!žalostno.Pedvidevam da zelo malo .....	OFF
-*-*-*- bravooo aljaz!!!!	NOT
Gašper Štenta hahaha😂😂	NOT
Švedi vojske praktično nimajo več, razen ene par generalov, ker ves denar raje porabijo za begunce..	NOT
Ta folk ne gre nikoli več domov...imajo z sabo papir sem gledal na tv...točno koliko socijalne dobijo,čim pridejo v države EU...največ v Skandinaviji..zato muslimani silijo gor,da živijo na račun države	OFF
-*-*-*- Kdaj greva na kafe :) ?? Bravo caree :)	NOT
Zacelo se bo strelat muslici so polni orozja enako velja za cigane v parlamentu totim ni tesko cloveka mucit in oni so navajeni take bolecine prenasat	OFF
-*-*-*- Ne strinjam z vami, v Nemčiji je prav v vsako mesto. Pa je še zmerin močno	NOT
-*-*-*- Faget 👊	OFF
-*-*-*- Adnan in ce bo tvoj otrok gay? Ga bos ubil? Malo se zamisli da je lahko tvoja kri to kar ti ne zelis. In taksnim se prav to tudi zgodi. In kdo "vas" zatira? Kje? Kdaj?	NOT
katja ce bomo stem preprecili pedere da imajo otroke smo ze veliko dosegli :):)tko sam naj pade tale zakon pa bo:)	OFF
wtf to so tisti poslanci iz Beričevičeve garaže	OFF
Vsi vi z nestrpnimi, sovražno nastrojenimi komentarji niste dostojni da se z vami sploh kdo razpravlja... S tem pokažete samo koliksen je vaš kvocient inteligence, in če Vam kdo hoče kaj razložit je to nemogoče, ker sploh ne znate premleti besed /stavka... Držite se ene povedi:VSILJUJEJO NAM TO IN ONO???!! Na pragu revščine živi toliko ljudi,otroci hodijo v tujino na operacije ker imamo zlato zdr…	OFF
Tečem mimo velikega reklamnega panoja,na njem brhka mladenka dela reklamo za liscino spodnje perilo,pa se spomnim na begunce in frazo,da se bi mi morali njim prilagajat,ja pa kdo se je komu priklatil v koruzo raja zarukana,ljudje kateri kršijo človekove pravice svojih žensk in hčera,poveličujejo svojega boga v deželi,kjer iščejo lepšo prihodnost in se ponižejoče obnašajo do naših navad in kulture…	OFF
Ne vem, kaj tolko komplicirajo....dva se imata rada,pa bla homo ali hetero....pa ce imata solde, naj se vzameta....KDO PA SMO, DA JIH OBSOJAMO?!? Raje obsodite ta blesav referendum, ker bo slo en kup dnarja zanj.....boljse, da ga dajo na rdeci kriz, bo vsaj za pakete hrane en mesec...	NOT
-*-*-*- Anis Licina me zanima kaj imas ti za pokazat. Moj traktor sem sam zasluzil in verjemi mi da ce si kmet si lahko ponosen nase. Ti pa verjetno zivis od slovenske socialne.	OFF
-*-*-*- po profilki in priimku bi še ti pasala poleg njih	OFF
Ogabno ! -.-" :X	OFF
vodne curke naj usmerijo med begunce	OFF
-*-*-*- Vera je eno, ideologija, s politiko pa je drugo... Islamska vera je politika, PRAVA ŠARIJE(!; Islam je Šarija, je vojaško-kulturno-religijozno pravo! ) oz. drugače povedano; islam nikoli ni doživel razsvetljenstva, in s tem obdobje humanizma, sekularizacije, v svojem jedru, kot je to doživela krščanska vera. Judovstvo podobno, tega ni doživelo, razlika je v tem, da je judov manj in so že …	NOT
tako če prerežejo žico kazen pravilno saj se tudi mi nesmemo gibat brez dukomentov zakoni za vse enako!	NOT
-*-*-*- mislim da si zgrešila moj point- zakaj bi mogel biti zaradi tega označen za drugačnega? ljubezen je ista, nehajte predalčkat.	NOT
Domov si jih naj peljejo!!!	NOT
No zdaj pa še naj pišejo plakate"Dobrodošli begunci" umrli so nedolžni ljudje,kaj še nas čaka ,kaj vse se skriva za temi ljudmi?? Pa se nekateri bunijo zaradi ograj ki so jih postavili da to ni človeško,a se mora zgoditi tudi vojna da se bodo prebudili !!!Sožalje vsem pizadetim,nedolžni naj počivajo v miru,pa zbudite se politiki!!!	OFF
-*-*-*- !!! 👏👏👏	NOT
Delam posteno moji starsi so 40let v sloveniji posteni in castni ljudje pridi na kavo na burek presodi sam	NOT
Takoj jih vse nazaj v Sirijo poslat pa naj dol delajo galamo! Vse jim damo, hrano, vodo, streho nad glavo oni pa v zahvalo tole?!?!? Meni se taka golazn sploh ne smili!!! Ti ljudje sploh niso tako "bogi" kot se delajo. FUJ J****	OFF
Tipicno slovensko razmislanje kjer ne sprejmete drugacnosti.	NOT
-*-*-*- Dejan Rodela Kaj to pomeni "nam kristjanom", a zdej smo avtomatsko vsi slovenci kristjani? Adjo pamet	NOT
jssmarija ZIVI IN PUSTI ZIVETI 😊	NOT
Parade bi lahko imeli tudi pari z otroki, pa jih nimajo, al pa tisti z eno nogo, itd...Ne vem kaj so oni tako posebni, da imajo svoje parade, a radi bi bili enaki nam, že zaradi parad ne morejo biti.	OFF
-*-*-*- To je zakuhala zda da spravi ludi iz drźave in pokradejo kaj je tam.-nafta . Zda je novodobni hitler ki bo zaneto vojno. Manipulirajo z eu.	OFF
-*-*-*- Robert Tuka sj so se zdj pa kaj,dobrodosli vsi:)	NOT
	NOT
-*-*-*- Blaž Benedik Jaz sem musliman in ne jem svinjino, vsi moji prijatelji so to sprejeli, noben nič ni imel proti. Zdaj ne vem, ali imate jajca samo po komentarih bit tako nevarni, ker v živo je drugačna zgodba. :) PS. 90% muslimanov v Sloveniji je vzgojeno po Bosanskih običajih muslimanske vere.. Ne ven česa vas je strah? Pa jebemu mater nismo mi džihadisti.	OFF
Manjka samo še una muslimanka povita,bojevnica za človekove pravice..Fajla..al kaj je...brez dneva delovne dobe,prisesana na socijalno,živi od naših davkov..in se bori...sebi enaki,da se jih muslimaniv tle napolne	OFF
se je kdo že uprašu zakaj begunci bežijo v evropo in ne v bogate emirate in ostale bogate države k so jim glede vere, načina življenja bolj podobne ? gadafi je reku: " We have 50 million Muslims in Europe. There are signs that Allah will grant Islam victory in Europe—without swords, without guns, without conquest." Zdej se bo ta številka sam večala iz leta v leto.	OFF
-*-*-*- Kako pa ti to ves? Hahaha Moje seme je ze kolker ga je. Upam da se tvoji plodovi ne bodo sirili, ce pa se ze bodo pa si zelim da v drugem duhu polnem ljubezni in brez obsojanja!	NOT
-*-*-*- Točno tako.	NOT
-*-*-*- Dejan Sedej se strinjam. Komej čakam da odkrijejo kakšen PLANET da se lahko odselim. Ker tukaj je vse v kurcu.	OFF
Tak nas je malo pa,da se še peder rodiš.... to pa je smola😂 prej na lotu zadeneš,ko da si Slovenski peder😂😂😂😂	OFF
Vic. Pridejo anarhisti oz. neoliberalci skupaj s svojimi zavezniki Al Kajdo in Isisom v mesto in srečajo staro ženico. "Smrt fašistom, svoboda narodu, Allah Akhbar, draga mamka! "... In jim ženica odgovori: "O, Bog daj, Bog daj tudi vam! "	NOT
primitivna vera in kultura ki nima kaj iskati v evropi, samo brc in šus iz evrope !	OFF
-*-*-*- Pa kaj po mojih standrdih kaj blebetas clovek neumn? A sm si js to zmislla? Pa glede na to da koran govori da so zenske nic vredne itd. Mas dovolj dejstev in jaz imam dovolj prepricevanja ljudi ki nikoli ne bodo dojeli adijo	OFF
Slovenci vi ste naj zaostali narod naj vecji diskrimininari narod ste poboljsajte se evropa , zivi med 99% auslenderi zivijo ne deskrimininaro Zacni te misliti i za vas hrvati	OFF
-*-*-*- Mihael Brezavšček a ti veš kako temu rečejo naši južni sosedje, "podivjana stoka"	OFF
Naj se poduči, kako pridejo na svet otroci to je z zdravo družino,ki jo ustvarita oče in mama.	OFF
Nepovratno karto....	OFF
-*-*-*- Tadej Skregulj mame ti nisem žalil preberi še enkrat...žalil sem tebe in tvoj neumni komentar. če misliš da sem ti žalil mamo se ti opravičujem!	OFF
Če so lahko krščanske, zakaj ne bi še muslimanske, saj so tudi oni del naše družbe.	NOT
-*-*-*- Aja met kapitalisticnega voditelja na celu ZDA ko bo lajsal davke bogatunom .... ja kul pol pa najbolj da nas parlament zasedejo : Igor Bavčar Hilda Tovsak Zidar Evo pa bo vse uredu ane ?	OFF
Bumbar nič drugega kot to.	OFF
ZA ZA ZA ZA IN ŠE ENKRAT ZAAAAAAAAA,UPAM DA BO ZAKONIK SPREJET	NOT
-*-*-*- Svaka čast se strinjam s tabo!👏👏👏	NOT
-*-*-*- Moškega*	NOT
mrš u tri pizde matrne	OFF
prvo pucaj, onda pitaj...	OFF
Poslance treba povabit na koncert hanza mitraljeza da jim pamet pre raseta sramota	OFF
Ko vam bodo glave rezali,bo prepozno.	OFF
Tile novinarji so bolj nevarni kakor muslimanski skrajneži !!! Fašizem smo že imeli in vemo koko je !!!	OFF
-*-*-*- https://youtu.be/CSHenSfLh2s	NOT
POVABI JIH NA KAVO PA VSKDAN DA TE VIDMO	OFF
Jebeš humanost marija tu niso prišli starčki in otroci prišli so ljudje ki bi morali v svoji državi ostat in branit svoj kos zemlje	OFF
elektriko v žico!	OFF
Za začetek bi morali prepovedat NSI v državem zboru ker nam delajo sramoto. To je prvi korak k temu - da se znebimo zajedalcev!	OFF
pošlji nazaj to golazen	OFF
Ja, ja tapravi so na sliki. Pa še duhovniki so tle fouš, ker se bodo zdaj vsi poročali le oni ne.	NOT
-*-*-*- Nevem ce bo kaj ona dela cisto nekaj drugega?	NOT
-*-*-*- Ti pa ves kaj je hitler "dejal" ne ?? .... ;-) .... Domu si jih peli ;-)	OFF
Kar naj se gradi, zakaj pa ne.Vsak ima pravico verovat v svojo vero, sm pravoslavka in nimam nc proti se hvala Bogu da so se spomnl gradit tako kot mi imajo tudi oni to pravico.. je cas da se zgradi tud đamija. Lp	NOT
-*-*-*- Zvonimir oci pa usesa boste morali odpret vi,ti begunci so doma pobrali telefone denar najboljsa oblacila pa so se podali na tako dolgo pot s sabo pa nimajo niti enega dokumenta s katerim bi lahko dokazali kdo so??Da o tem da cez normalno mejo nocejo ker nocejo dat osebnih podatkov in prstnih pdtisov za lazje evidentiranje.in to naj spustimo k nam.poleg tega jih je najvec moskih ki bodo i…	OFF
-*-*-*- peter a temu ti praviš ljudje mečejo hrano in vodo prepovejo otrokom in ženskam to zame niso ljudje apak je metka napisala prav drhal ni imena za njih še drhal ima malo kolture te pa čisto nič	OFF
Kasna bela lepotica pizdaa...podrt tta skret	OFF
Pozdrav moji slovenci, evo dajem link jednog gospodina pod imenom Dragan s kojim sam igrao zgoditak igre na sreću i dobio zadnja 2 puta, sve zajedno preko 1350€.. daje utakmice samo koje su u dogovoru i isključivo namještene u suradnji dva kluba, te se da zaraditi dosta eura.. ovo je moja reklama ili moj apel svima ljudima koji vole, žele ili im je potreban novac, pa evo link profila gospodina Dr…	NOT
EVROPA OGROŽA EVROPSKI NAROD !	OFF
Slovenija zeli begunce zaradi dodatnih sredstev, ki jih bo dobila na ta racun. Njim pa ni interes ostati v drzavi kot je Slovenija.	NOT
Kaj ste te vsi pametni ko pa bo en posnetek naredo da je totega dolzavitega prasca naucil kozjih molitvic pa bote spet vsi neclovesko za ubit dosmrtna...gamat od narodaa a isti dan je en ded v izoli babo vleko za sabo po cesti mrtvo pa doben ni nic napisi pa dobenga ni motlo ker ni blo podneti klosari jedni sami si kupite strik	OFF
-*-*-*- Ja in potem sem vernik, če ze tko hocete, samo da s svojim ravnanjem ne skodim nikomur!	NOT
-*-*-*- Darko na google napisi Hitler in the middle east poglej si slike pa pridi nazaj. Vzami si 6 ur časa pa poglej dok The Greatest Story Never Told, maš na tubi.	NOT
masameliju dat 7,56 in na pan an in naj leti dol se borit z alkaidiu.	OFF
Drage Siol.net Novice in vsi njeni "nadarjeni" novinarji/ke. Lahko bi bil vulgaren in bi rekel nekaj podobnega kot je: Jebite si svojo krvavo mater. - Ampak nisem taksen in tega ne bom naredil. Glede na vase spretnosti ignorance boste to najverjetneje obcutili na svoji kozi, a takrat 3x huje. Razmislite o vasi profesiji, zivljenju in druzini. Hvala.	OFF
Ko se enkrat začnejo ljudje obnašati kot divjaki, potem policisti,vojska morejo nekako ukrepati!!!!! Sicer pa česa se "bojijo ",da nočejo dati prstnih odtisov?!? Slabo se nam piše, če se bo to nadaljevalo...	OFF
Trajte to bando iz Slovenije.....	OFF
Naj me tvoji frendici kontaktirata. Lahko bosta obe mamici. Rade volje podarim svoja semena 😉	NOT
Kdo so neodomobranci?	NOT
No končno je nekdo povedal tako kot je....	NOT
-*-*-*- se podpišem pod tole... drži!!!!	NOT
-*-*-*- bojana denar bo šel tudi iz davkoplačevalskega računa ne skrbi,.. mislim da so tvoja obzorja preveč razširjena in ne vidiš resnice,..	OFF
21 stoletje folk se kar verjame v bogove ... lol	OFF
-*-*-*- V vaši pa pedri, že od pamtiveka je znano, da imajo age, mule, paše in takšni radi mlade fantke!	OFF
Vse lepo in prav samo.....bogi otroci istospolnih partnerjev! Za kozlat!!!!	OFF
naj se raje spravijo delat, ne pa da zivijo na nas racun,..vsi ti politiki so paraziti.	OFF
-*-*-*- ženske z otroki bi ti sprejemov poglej to pa ne vem ce bos se istega mnenja glede otrok https://www.facebook.com/jakob.jaky.diener/videos/10200999241979000/	OFF
Imigrante v Lj. Like	NOT
kaki begunci dezerterji ki pustli stare ljudi doma gamad	OFF
-*-*-*- Daj nehaj kvasit bedarije, zaradi takih kot si ti in tebi podobnih, pa smo v takem kurcu, kot smo. Glej toti LGBT-jevci in cela levica, ste oprani in nahranjeni z lažmi, do konca. By the way, kje ti živiš, si si pogledala doku SODOM. Ko si boš pogledala ta doku, neboš LGBT loverka. Pa glede teh napadov ISIS, njim je vseeno al si levi, desni, peder, lezbijka, tranny. Oni koljejo vse kaj ni…	OFF
Bodeče žice, kakršno imajo Madžari se v Evropi ne da nikjer več dobiti. Zmanjkalo jo je. Je objavil Svet na kanalu A. Pa koga to briga, elektroprevodne žice je povsod v izobilju, Krško tudi obratuje na 100 %. Žalostno je le to, da je že prepozno!	OFF
čestitam Aleš Pongračič in Aleksander Erhatič	NOT
-*-*-*- oooo kako lepa slika družine Marjetka Miran Jaušovec...lepo res, a otroke tut tako učiš da sovražijo, da so ignoranti, nerazgledani? vau mislim da si zaslužiš naziv "debilna mama stoletja" konkurenca je bila kr huda, si pa zmagala. Čestitam :-)	OFF
-*-*-*- Spet ena k vidi v prihodnost....vau, lahko bi te naučili tudi malo spoštovanja do drugih	OFF
-*-*-*- js bi še kej druzga vrgu v njih https://www.youtube.com/watch?v=lKVMlmC1HSM	OFF
rute bi morale bit iz svinjine	OFF
-*-*-*- Je kr kurba ce ne znas brat	OFF
SLovenija gre v propad!!! Zakaj pa naši ne izdajo potrdila, da so dolžni v 30ih dneh zapustiti Slovenijo? Tega pa naši policisti niso spossobni narest, zgleda, da jih v šoli učijo samo položnice pisat in pa izzivat v človeka samo zato, da naredi prekršek, potem je pa policist cel vesel k ti piše kazen... naša zakonodaja je u pizdi, še bolj pa izvršitelji.. da VAS ni sram!!!	OFF
Ne se pretvarjat, da vi tega kao ne podpirate. Vi bi ledvico prodal, da bi se to v Sloveniji dogajalo.	OFF
-*-*-*- Gregor, čemu tako vulgarno izrazoslovje? Čemu grožnje? Administratorja pozivam, da vam zaradi groženj in neprimernih besed prepove objavljanje.	NOT
Imigranti!!!! 💪🏻🔨	OFF
-*-*-*- Bravo👌👍	NOT
NIKOLI.....oni prihajajo k nam in ne mi k njim....	NOT
-*-*-*- Tale prelepa zgradba je ze zdaj zasencila veliko vas maloumnezev!! :) Ze vase pisanje dovolj pove o vasem znanju in koliko ste vredni :)	OFF
Slovenceljni se vedno spravljajo na tistega,ki je drugačen,se pravi na manjšine.Na faktorje,ki pa dejansko odločajo o njihovi usodi si pa ne upajo..Begunci,istospolni,komunisti,svobodoljubnezi,to so največji krivci za stanje v državi..Aja..pa tri četrtine Slovencev v prejšnjem sistemu so bili komunisti in sedaj po preobrazbi,so pa fašisti..kako tipično Slovensko..	OFF
Ne mi otroke strašit s takimi strašili...	OFF
No, no, ne bodimo ozkogledi. Transseksualci so prispevali mnogo pozitivnega k razvoju judovsko-krščanske civilizacije. To še biblija priznava: 1) Stara zaveza opisuje, kako je skupina transseksualcev izvedla državni udar in porinila z dvornega balkona v smrt izraelsko kraljico Jezebel (ki je bila med ljudstvom približno tako priljubljena kot Hillary Clinton, Angela Merkel in Violeta Tomić v eni o…	NOT
-*-*-*- Ne, ni. Je samo luštno poimenovanje za takšne, kot ste vi 😘. P.S.: se od kod poznava, glede na to, da me tikate?	NOT
Politična nevidna vojna se pripravlja	NOT
Kaki komentarji nemorm vrjet se vidi slovenci	NOT
-*-*-*- Andrej Petraš - ti vidiš samo do meje svoje "domovine". Svet je pa večji, veš! Ko/če boš zrasel, pa le malo poglej čez plot!	OFF
naj na svoji koži občutijo, koga vabijo in sprejemajo!!!!!!!!!!!!!!!!	OFF
-*-*-*- Da spet jst dobim kazn ne...	NOT
-*-*-*- Verjetno so jih dobro "zadovoljili"......	OFF
80 000 bolničkov lake this	OFF
Na vlak pa nazaj dol od koder so prsl! Vse komplet!	OFF
LGBT za muslimane! Nestrpneži, rasisti, nacisti tiho... hahaha	NOT
zakaj je 90% moških med 20 in 40?	NOT
Mogoče je bil našemljen v zmajčka, halo	NOT
-*-*-*- Mala Bjonda - ti pa ocitno ne dalj od svoje riti - vazno da je polna,vsi ostali naj pa pocrkajo	OFF
Ha,ha ha kaj to so opice pripeljali. 😄	OFF
-*-*-*- Če bi se cel svet združil vojaško ampak brez Američanov bi to blo konec ISISA,tako pa vse v p.m.to niso heci kar oni počnejo,200 otrok so ubili,kot da so pripravljeni do konca uničit svet	OFF
To ni primc ,ampak jebeni primitivc	OFF
V klet bi jih zapru ja, pa hitlerja poklical, da plin spusti	OFF
-*-*-*- Naj branijo ženske in otroke, ki so jih pustili doma.	OFF
-*-*-*- Napiše se OBSTAJAJO IN NE OPSTAJAJO!!! Hvala!!!	NOT
-*-*-*- To je čista resnica. Tudi med nami se najdejo modeli, ki zagovarjajo uvoz migrantov....1	OFF
-*-*-*- mehič pet ovce past raj	OFF
ZAJEBALI SO ŽE KER SO SPLOH SPREJELI TA ZAKON ! RAJE BI POSKRBELI ZA NOVE SLUŽBE, VEČ KRUHA LAČNIM TER VEČ MOŽNOSTI MLADIM KOT PA DA SO SPREJELI TA SMRDLJIVI ZAKON KO SE JE TAK VEDLO DA BO ŠAL NA REFERENDUM IN BO SPET ŠLO DOSTI DENARJA ! DRUGAČE PA SEM PROTI ZAKONU ! OTROK POTREBUJE MAMO IN OČETA !	OFF
-*-*-*- Tocno žan lina	NOT
Mal je manjkal, da bi po dolgih letih kičastih hermafroditov, transvestitov in ostalih odrskih šem, dobili eno lepo, spevno in melodično EU vižo (Nizozemska)... tko pa... Eeeehh /o\	OFF
-*-*-*- Barbi, najboljše da se živa zakoplješ, ker prav nemorm verjet da ženska oseba nosi kaj takšnega v sebi....grozna si....pojdi se stuširat in v toplo posteljo uležt, morda boš dojela nekatere stvari....	OFF
-*-*-*- Monika Svetlin, malo poglej okrog seb, pa ti bo malo bolj jasno kaj se dogaja.	NOT
DAVKO PLAČNIKI SE ŽE VESELIMO, KO NIMATE PAMETNEJŠEGA DELA... NAPRIMER KAK REFERENDUM O PEDOFILIH, SAJ VESTE KJE...	NOT
Aktiviste z begunci pa novinarji vred je treba poslat dol proti jugu!!!	OFF
-*-*-*- Sead Adi Behadini kar spakiraj se zraven njih	OFF
-*-*-*- Da deluje bolj ganljivo..	NOT
Saša Sršen, a? Ti je kej jasno?	NOT
-*-*-*- Nina Vrankar jz sm itak ze obupol tle govort k itak ne dojamejo. Tut ce ne razumejo bi loh take ljudi vsaj pustil na miru pa jih neb zajebaval de delajo pol samomor...	NOT
nazaj sterat kodar so prišli	OFF
	NOT
nevem kaj je narobe stem če se ma folk rad? pa velik otrok čaka na posvojitev in bojo srečni da so prišli v lepo družino brez kreganja pa batin!!	NOT
To sta pošasti... Vsaj sodba je hitra...pri nas v SLO bi pa še ugotavljal oz sodnike menjal...pa itd....	OFF
-*-*-*- Hehehe te sigurno nebos....dobra!!!	NOT
ob vseh katoliskih vrtcih, solah, gimnazijah in fakultetah .... in upam da bo medresa imela enake pravice in privilegije kot oni :P	NOT
Ma sta se vi ko fol SLO bunite pa vas je naj manje u Sloveniji koje ste vi vjere majketi pa vi ste gori od zidova juda.zato šutite to je za vas dobro neće vas teroristi napasti a njih drže pod dzamijom samo ako počnete tako pričati gluposti ima da vas presele u Izrael pa onda između Austrije i hrvatske neće biti nista i zato tihoooo	NOT
-*-*-*- https://m.facebook.com/DomoljubnoDrustvoUS	NOT
-*-*-*- Zakaj homofob ? Tudi pravilno slovensko se reče PEDER ! http://bos.zrc-sazu.si/cgi/a03.exe?name=sskj_testa&expression=peder&hs=1	OFF
Dejte že nehat s tem	NOT
Gamat	OFF
mislim da bi bilo potrebno kaj bolj pomembnega sprejet in spremenit v tej državi kot pa zapravljat denar za take bedarije....če referendum ne uspe kdo bo plačal?tisti ki ga je predlagal?ne davkoplačevalci.vse nepotrebne stvari ne naletijo na gluha ušesa...zakon proti tajkunom !!!!tukaj se pa vse ustavi vse je narobe,protizakonito in kaj vem kakšni vse izgovori...SVINJARIJA....	OFF
-*-*-*- " in mislm da to vodi se v vecjo pedofilijo kokr je ze" - in koliko/kako je že?	NOT
-*-*-*- Kolko pa je pedofilov pa moških ki posiljujejo ženske?? Kaj pa te krvave predigre? Vidi se da še nisi spoznal pedra kot jih imenuješ, verjetno si en izmed tistih, ki te je strah da te bo osvajal. Ampak brez skrbi tudi oni imajo okus in ne zagrabijo vsakega. Za razliko od vecine moških se tudi ne derejo ta drugimi kot to počnejo za tebe "normalni" ljudje. Žvižganje za mladimi dekleti je no…	NOT
-*-*-*- mam svoje razloge...k jih vidm tle v spaniji..in nism lih navdusena	OFF
mine postavit	OFF
nc kaj zdaj obramba meja postavt pred mejo 30km zracni napad pa zabagadirat namest ograja pa prid cez c lhko tok k so postalv zice pa dnarja zmetal bi lhko za obrambo :)	OFF
NI HOMOFOBIČNA, VI STE SAMI PEDRI	OFF
-*-*-*- zgleduj se po čehih , slovakih !	NOT
Prisel bo dan, ko bodo mediji morali odgovarjati za svoje 'svinjarije'.	OFF
-*-*-*- Kako je zanimivo, ko zavedni Slovenci, ki se ''krvavo bojujete'' za slovenski jezik, le-tega sploh ne uporabljate pravilno. Kakor pravi slovenski pregovor ... Sprva je treba pomesti pred svojim pragom. Pa zares nismo sposobni sprejeti dejstva, da ti. naša kultura ni edina na vsem svetu? Še najbolj pa mi je smešno to, ker so največkrat najbolj nestrpni ravno rimokatoliki, ki bi morali za e…	NOT
-*-*-*- Vredno branja...	NOT
Pa kaj so tok neumni tle no, fak 😡, sej js sm tud ljubljančan sam hvala bogu imam nekaj koleščkov v glavi in posilstev pa tega sranja ne podpiram❗️❗️❗️	OFF
-*-*-*-	NOT
-*-*-*- odpoveduje razumu (y)	NOT
Freak show	OFF
Just še svojem nimam kaj dat ne da bi še drugim dajl......	NOT
500 zadetkov, brez prihodnosti in ciljev.	OFF
-*-*-*- https://youtu.be/KFt19_iYi8k	NOT
-*-*-*- Zakaj pa vsi citirajo koran v vsakem video? Clemens Miki	NOT
http://www.mojvideo.com/video-nazorno-sporocilo-tokrat-mlajsega-begunca-ki-je-uspesno-prisel-v-nemcijo/e95d67c7189b1b3032cb	NOT
-*-*-*- Igor Drago Dragar Jah pol vseh religijah najdeš 90% norcev neglede na vero itn... Pa lep dan ;)	NOT
treba se je pa sprijazniti s spremembami saj nas nihče ne sili da oramo postati lezbijke ali geji kateri pa so pa naj živijo normalno življenje s pravicami ki jih ima sak človek	NOT
OMG kulk slovencu je...lepu al pa grdu..prfuknjenih!	OFF
	NOT
Kozlvski zakon lahku spremejo samo neki levičarji k poma nimajo, in to ni pogojev da obstane	OFF
-*-*-*- Cist fasisticne izjave so to! Isto retoriko imajo kot ostali neo fasisti po celi EU! Se posebaj kopirajo lazi od nemskih trolov!!😕	NOT
Golazen	OFF
Prav je tako da je palica PRAVO rit našla, da Francozi ne pozabijo svojega kolonijalnega sistema. SF/SN.	OFF
BOLNICA	OFF
Drugo leto gre salome paje zmaga naša !!!! Sramotno	OFF
Zgleda bolj kot objekt kjer se dela jedrsko orožje in ne kot mošeja	OFF
Super je to sm ful vesel, sej ko pridemo mi v muslimansko deželo tut vidiš v vsakem mestu krščansko cerkev😂😂 še mal pa bomo vsi aladini😵	OFF
Naj se raj ukvarjajo s tem kuk muslimanov spuščajo v državo in kot vemo so zelo nenaklonjeni gejem in lezbijkam tko da si lahka zakon v rit zataknete.Ne bo nič pomagu,žal	OFF
Ne zasluzi si biti MAMA..😔	NOT
-*-*-*- Vrnimo se na 1 svetovno vojno? Pa vrnimo se na 2 svetovno vojno? Pa vrnimo se na ljudje v đungli vietnam in vse do danes! Miljone in miljone ljudi je umrlo ne zarad muslumanou! Ne zarad islama ne zarad Allaha zapomnite se da to delo teh ljudi je hudicevo seme	NOT
SEDAJ PA JE ČAS DA JO POSTAVIMO TUDI MI.ČE NE BOMO DOBILI ZAJETEN KUP BEGUNCEV KI SE JIH NE BO MOGOČE ZNEBITI	OFF
-*-*-*- Sola boljsa kot vsakrsen poligon..	NOT
V rit si jih peljite....Blesavi da ne veste poskrbet za varnost svojih otrok.	OFF
Iskrena ljubezen....ne pozna meja....čist podpiram	NOT
Gamat poslat od kod so prišli....!!!	OFF
-*-*-*- Marko Skočir z razlogom mu je bivsa ce mu je...skace pol itak na same debile k njemu niso do kolen. Naprimer teb😊 jst se na tvojmu mestu nebi hvalla stem cigavo bivso porivam. Ispads glup😂 lahko bi pomislu da bivse so z razlogom in da padajo iz gospodina na klosare. Lp	OFF
😡😡😡	NOT
Peljite si ji domov, pa jih živite na Svoj raćun in naučili vas bodokoranskih molitvic	OFF
Usi se neki bojite... .pa kaj je zvami a sploh vete kaj pisete...	NOT
če so sami moški pove vam vse da so lahko to teroristi !	OFF
Zgleda da majo slamo v glavi namest mozganov pol bodo pa spet jokali ko bo use uniceno kr sprejemajte te divjake😤😤😤😤😤	OFF
-*-*-*- Adam in eva naj bi imela 3 sinove. Luka Aber Slovenski povej kako gre zgodba naprej, da sva midva zdaj tu. A so se sli incest? 😂😂 da v leru 2017 se v te pravljice verjames, pol nam ni pomoci 😂😂 a v palcke in samoroge tudi verjames? 😂😂😂😂😂😂	NOT
nova pravla za evrovizijo. bolj ko si grd več imaš šans da zmagaš	OFF
Bravo slovenija... se vec jim dajte ker so res hvalezni	OFF
..sam sranje je ta evrovizija, zdej se ženske ne bodo več brile	OFF
-*-*-*- Žali učitelje s svojo izjavo, da bodo spreminjali spolno usmerjenost njegovih otrok in prepričevali otroke, naj spremenijo spol. Pa tudi ženskam noče pustiti umetne oploditve. Torej je tudi proti enostarševskim družinam. Zelo ne spoštuje drugačnih ljudi.	NOT
Levi ljubitelji migrantov se obnašajo kot najhujši Janičarji, sovražniki Slovenskega naroda in sovražniki Slovenske države !!!	OFF
hahaha res zanimivo da samo ljudje na ič in po možnosti z mehkim ć zagovarjajo gradnjo đamije.... Moje mnenje je da je treba zrušit še predn so sploh kej postavl....	OFF
Mejte jih v lj. Nafukajte si jih domov pa v parlament, pa vas naj jaha tota drhal, pa s svojih zepov jim dajte denar, ne iz NASIH	OFF
Spak nagravžen,brrrr...	OFF
kill'em all!	OFF
-*-*-*- Jože kar se tiče stranke, oziroma nekaterih članov, ne želim izgubljati besed, dejstvo pač je, da vsaka stranka izkorišča in zagovarja določena stališča. Prav tako je tudi dejstvo, da si posamezne stranke nabirajo glasove s tem, da zagovarjajo naselitev migrantov v našo državo... Vse skupaj je noro, sam se bojim, da je med temi migranti ogromno ekstremov, ki bodo svojo pravo sliko pokazal…	OFF
a bodo nove otroke delali	NOT
Dnevna doza straha za omejene, ki jih navdušuje, da živijo za žico in to zgolj z namenom vzbujanja sovraštva ter nabiranjem političnih točk. Kako bolano.	OFF
ni straha, noben si ne želi v SLO, samo prečkali jo bojo haha	NOT
-*-*-*- Pa Gorazd, no, to so prave novice. Vse drugo je fakenews. Saj je veliki vodja tako rekel in odločil 😂 A ni ta "novinarka" pisala neke romančiče Kešpička? Pristala pa pri pravih, klenih, vernih, desničarskih Slovenceljnih :) Tako gre to skupaj. Fake is the new black #bruhNova24JJ	OFF
-*-*-*- Daj stara pojdi se zdraviti. Lezbična golazen, kaj pa heteroseksualna golazen, če smo že ravno pri tem, koliko primerov družinskega nasilja, celo umorov in ubojev, nora tv o tem ne poroča. Ti dve kravi otroka nista mučile, ker sta lezbijke, ampak zato, ker sta preprosto slabi osebi. Tisto punčko na Jesenicah sta ubila heteroseksualca, ptujski Fricl je čisti heteroseksualec, mamo t.i. vele…	OFF
-*-*-*- Tako je! Vsak ima pravico izbirat vero ampak se tudi rabi prilagajat! Dan danes je preveč gdo je boljši in večji in pride do nepotrebnih nesporazumov. rodil sem se v sloveniji ampak se ne smatram kot slovenca. Spoštujem državo in vse ljudi. Nespoštujem pa ljudje ki napadajo nas muslimane ker se gradi džamija. Saj je tudi pravoslavna cerkev. Zakaj pa to nobenega ne moti? Imamo dvojne stand…	NOT
K sreci noben poskodovan vsi bi se mogli skurit	OFF
Bravo Arnesa lepo si napisala ,tisti ki komentirajo drugače pa ne marajo sebe kaj šele koga drugega.Itak pa nacizem ostaja nažalost!	NOT
Eno so pedri drugo so homoseksualci.. in homoseksualec se ne bo teu porocit ker ve da ne rabi zganjat ceuga cirkusa za imet nekoga rad.. tej pedri pa so samo za delat kazin in iskat pozornost.. in ze ce cejo bit tako zelo deugacni in uh in ah naj imajo tudi posebne zakone.. to se ubracat kontra naravi ni in nebo nikoli normalno.. pol pa bojo cez par let se odlocli da niso vec pedri.. mah	OFF
-*-*-*- Stanko naj se ti mama pokrije mogoce ji bo rablo!!! Najbitnije da dzamija bo pa vi htjeli ili ne!!!!! Pozz za raju	OFF
-*-*-*- Drgač pa ti Fatmir,a ti ne veš,da so pravoslavci isto KATOLIKI	NOT
-*-*-*- Potem pa presenečen nad negativnim odzivom.	NOT
-*-*-*- Darja nimam besed pa me je drgac tezko ustavit. :)	NOT
-*-*-*- punca draga, taka ti je gola realnst, zdaj pa se idi mamici v krilo razjokat boga mehka dušica, z drugačnimi besedami se ne da tega opisati, saj presega vse meje dobrega okusa	OFF
Hvala bogu nimam tega straha glede na to da smo v hišo dobili dva moška☺😊	NOT
bedno,,,	NOT
-*-*-*- Ahahhaha si dala sama odgovor,ti si verski fanatik..ja moja vera me je okupirala in sem zaradi tega ponosna 😍 moja vera mi nalaze da imam vse ljudje rad ni pomembno kaksne so vere,rase..cutim da vi in ostali ki so taksne komentarje pisali da svojo vero nimajo rad,groza.Jaz nikoli tega ne bi povedala za cerkev	OFF
Bogi 😔😔😔ma nazaj domov jih poslat kdo bo to nahranu cez 1mesec ko jih bo 50000. ?	OFF
Cool 😄	NOT
V ZDA trasnvestiti predavajo 3-5 letnim otrokom, če kdo hoče postati transvestit in podobne gluposti	OFF
Vse ta lezbejke in pedere treba vrzit v eno llukno pa zakopat zato so krivi politicari tudu Vatikan in ostali zupenki ki dozvoljavajo da lejzbejke in perderi imajo pravico da osvojijo otroke pa ce je nenim prav ali pane tudu zupniki delajo sramote vse povsod zupnik mora da pazi svoje vernike ane da se mesa tam kje mu nije mesto tudi v politiko ne treba da se mesa to kaj se dela po parohijama da z…	OFF
-*-*-*- Odlično. Vidva imata dokaze. Zakaj jih nista predala policiji? Ali ne vesta, da je oviranje preiskave kaznivo dejanje!!!!!!!!!!!!!!!!!!!!!!!!!!!!	NOT
-*-*-*- Maša pa ne samo naši starši ampak za sedemsto let generacij in nazaj ko so se naši tako hrabro borili proti Turkom skupaj z vso Evropo. Očitno ne dojamejo sporočila. Po eni strani kaj pa lahko zamerimo takim revežem, bolnim na možganih. Aja to da ga serjejo po naši državi. 😉	OFF
Olga se ne boji rdeče morale!😎	NOT
-*-*-*- Dejan Rodela ne moreš prit iz Islama, ker fizično ne obstaja. daj uporabi pomoč prijateljev če ne znaš sam komentirat.	OFF
-*-*-*- Homoseksualnost je popolnoma naraven pojav, in to ne samo pri ljudeh: http://www.yalescientific.org/2012/03/do-animals-exhibit-homosexuality/	NOT
Star rek za avstrice je - DOJČE CIGOJNER , vidim da drži !!!!!!	OFF
Zakaj mate kalašnike????? Udri po njih.......	OFF
-*-*-*- Bravo na tebe brate nas !!!!! Svaka ti cas !!!	NOT
-*-*-*- Stari moj nisem politik niti nevem nacrte amerike vem pa da so crne ovce v evropi namerno	NOT
zakaj nisi naredil	OFF
-*-*-*- Neža jaz bi pa z veseljem šla s teboj na kavo.	NOT
-*-*-*- No in tukaj je potem ta kultura...	NOT
-*-*-*- jaz bom tak rekla; ce te ena drzava ne spusti v njihovo te pac ne spusti. oni pa poskusajo na vsak nacin.... A to ne pove ze vsega...?	OFF
Ja. Danes šotor jutri kaj druga.tak kot si reko Gorazd Gonzo Mlakar	OFF
-*-*-*- Usi pluvaste po Sloveniji ma vas je pa 3/4iz bosne prslo , pejdi dol ce ti je tle tolk hudo	OFF
Srbi bi morali zapret mejo tako kot madžari pa še bat se nimajo kaj saj niso v EU!!!	OFF
-*-*-*- Fuuujjj šovinisti pozri te se !!!!! In ugriznite se za rit usrano!!!!!	OFF
ne nebi vzela, ker imamo v Sloveniji veliko revščino....mladi fantje begunci pa naj kar grejo nazaj v svojo državo se borit....	OFF
-*-*-*- Svaka ti čast. :)	NOT
Saj so jih vabili.	NOT
Radio Študent, humanitarce in vse, ki so te ljudi prezentirali kot BEGUNCE..postavit namesto ograje..ZL...ne pozabit...tudi vas novinarje..pa bo ograja držala ...NE POTREBUJEMO IN NE ŽELIMO REPRIZO PARIZA NA NAŠI ZEMLJI !!!!!!!!!!!!!!!!!	OFF
Kreten!!! Učitelji otrok NE BODO prepričevali, naj spremenijo spol, oz. usmerjenost!! Pa kje je vaša pamet?! Pa to, da nasprotujete, da se ženska umetno oplodi, če je samska, je tudi neumnost!! Za otroka je važen odnos skrbnikov do njega!! Nič drugega! Kaj pomaga, če ima očeta in mater, če nimata pravega odnosa, bo otrok trpel z njima, bolj kot.bi samo z enim skrbnikom, ali z dvema istospolnima, …	OFF
Vse službe v pripravljenosti,na pomoč pri varovanju domačinov in meje napoteni tudi gasilci levo in desno od prehoda vse do Žetal.	NOT
Zelo lepa in zanimiva :) Me je pa edino sram,ko vidm koliko nestrpnežev in primitivnežev premore naša bolana država.Skrajni cajt je bil,da dobimo džamijo tudi pri nas,res žalostno ,da je trajalo toliko časa,da so se odločili,da jo zgradijo,medtem,ko razne neumnosti rastejo kot gobe po dežju.	OFF
niti pod razno je ne dam na glavo drugi pa naj	NOT
-*-*-*- Bruna Bruna Bruna niti pod razno	NOT
-*-*-*- Oprana glava.	OFF
-*-*-*- menjaj dilera	OFF
-*-*-*- Ej pedrov pa tulk, da ne morš verjet pa to kulturnih, da nau pomote !!! Pr 40tih pa vsi vrečke noste !!! Hehe...ko vas jebe. .	OFF
No, saj vse bodo uničli, divjaki.	OFF
-*-*-*- Hsha mrcina	OFF
-*-*-*- Hahahaha od tvojih prispevkov, ja xD Od tvojih prispevkov bi mogoče lahko financiral enega psa v zavetišču. Od mojih prispevkov ti hodiš k zdravniku (praviš da si bolan), tvoji otroci hodijo v šolo (če jih imaš), gradijo in flikajo se ceste itd. Najmanj (skoraj nič) ne prispevaš, pa najbolj jokaš kako boš zdaj prikrajšan. "Prikrajšan" sem jaz, ti si pa en navaden parazit.	OFF
-*-*-*- Neža Oder Takih oseb je ogromno in nekako razumem, da so v vaših očeh pogojno resnične osebe. Živi kakor živiš, v to se ne vtikam in me ne zanima. Nenazadnje imate svoj zakon, ki ga lahko vedno nadgrajujete. Zagovarjam pa, in bom vedno, da otrok rabi oba - očeta in mamo. Verjamem predvsem takim osebam, ki so živeli tako izkušnjo in danes pričujejo in opozarjajo, ter študijam, ki ovržejo, …	OFF
Mogoce pa begunci nocejo tja. Bi se posiljeno dekle vrnilo posiljevalcu???	OFF
Super	NOT
-*-*-*- Je vsaj Ljubljano vam porihtal , žabarji !!!	OFF
Treba jih jebati; delat pojte; kdor ne dela naj ne je; tako smo rekli nekoc	OFF
Matjaž Majšler, a je vse v redu s tabo?? Kaj bi pa morali po tvoje nardit? Jih domov pelat? No no, sej ko bojo navalili v slovenijo, vrjamem da bos ravno ti ta prvi sel naproti tem hordam, pa jim izrekel dobrodoslico. Potem jih pa peljal domov, nahranil, oblekel in napojil. Phhh... Kok je lahko bit pameten, ko si dalec od vsega..heroj	OFF
-*-*-*- Po drzavi nimajo kaj hodit ilegalci pa tut ce nimajo namena tam ostat! Prebol da pravila so za use enaka tut za muslimane!	OFF
Dragi slovenci ali muslimani in drugi narodi saj ne rabite biti nesramni! Konec koncev ce se niste dojeli je to vse takticno iz njihove strani..pšrej ko slej bo en velik pok in bomo vsi trepetali...Namest da bi obrnili in lep pozdrav jih sprejemamo..Otrokom edino bi pomagal	OFF
-*-*-*- Kokr uzams ;) mislm nimam prod nbenmu nc ,sam na ziwce mi grejo pa fore od folkaa "kwa ste gnili slovenci" la la la la nevem kaj use .. Kdo je pa kriv da so/ste prsl sm ? :) sj prawm kokr uzams :)	NOT
-*-*-*- Naj pogledajo malo v tunel te đamije..koliko orožja so skrili. Vsaka đamija na svetu i ma tunel i skladišče orožja!!	OFF
-*-*-*- https://img.4plebs.org/boards/pol/image/1410/13/1410134706327.jpg	NOT
Vso srečo	NOT
-*-*-*- Enim se smeje...k se dogajajo pokoli...zanimivo...v Evropo nihce ne hodi s postenimi nameni... se ve in se je zacelo dokazovati...ne stekam teh evropskih oslov ,da so dopustili ,da se niso meje takoj zaprle...ko so je govorilo o zaprtju meja, pa smo bili nestrpni...da kozlas...kaj ce gre Evropa v islamske drzave...nas bodo sprejeli...lepo vas prosim...	OFF
-*-*-*- Samo Srbi se ne obnašajo tako kod muslimani,tako brcajo in pretepajo do smrti nedolžnega človeka,da kar počivajo ti bo še žal kar pišeš	OFF
-*-*-*- Poglej odstotek krščanov v Arabiji pa odstotek muslimanov v Sloveniji @monika	NOT
Jaz ze 4 leta ne najdem dela za mojo zeno da bi bla snazilka.....sramota slovenska	NOT
Take idiotske novice pa še od tv 24 ne bi pričakoval. Naslednjič. Bodo sodelovali že kirurgi, da bodo kar lučke rezali. 😤	OFF
-*-*-*- Vem oni so najbolj zavarovani	OFF
-*-*-*- Si pozabil napisat, koliko milijonov ljudi je bilo pobitih zaradi ideologije? Stalin je pred vojno dal pobit več ljudi kot je Hitlerju uspelo. Da ne govorim o Kitajski. Tu je še Stalin dijak!	NOT
Zabari kot zabari.	OFF
-*-*-*- Pol vnukov ne bi blo ce bi bilo otroci homoseksualni :)	NOT
-*-*-*- Oprosti ti si psihopat!	OFF
Slovenija je spet na izpitu človekovih pravic. Le najbolj razvite stare demokracije imajo zagotovljene človekove pravice. Mi pa smo kot kakšna Rusija ali pa Srbija. Pa nas ne bodo zdaj farbal klerikalci, saj gre za otroke, ki jih množično zlorabljajo v RKC.	OFF
-*-*-*- Kradejo tisti cist malo kaj se je JJ pustil....	NOT
-*-*-*- Se mi je zdelo čudno, da bi jih dobil in jim nebi kosti pa zobe polamal teroristim .. kdo pa odgovarja za lažne novice v Sloveniji?	OFF
Nova 24 te pravljice si pa kar sami podajajte,Švedska je ena najbolj organiziranih držav Evrope tega sigurno ne bi dovolila,samo Slovenija dopušča izdajalcem i koloborantom,da serjejo po državi po 71 letih njihovega poraza.	OFF
v parlament naj jih peljejo	OFF
Na kaj je pa ta klientela ponosna..a na to da so bolniki..hahaha, je hudič če nimaš sramotne niti za pedenj!!	OFF
-*-*-*- Jaz sem sicer proti uvažanju multikulturne oplemenitve z Afrike/Bližjega vzhoda, vendar proti prebivalcem bivše skupne republike nimam odklonilnega odnosa. Zakaj bi ga imel, večina je kul dokler si sam ok.	OFF
-*-*-*- Po čem sodiš??? Ker me ne motijo drugačni??? Mogoče pa res nisem. Ali mi lahko definiraš Slovenca, da se lahko odločim, če sem ali ne. Ko človeku zmanjka argumentov potem začne z "copy past" nekih linkov in začne dvomiti v moj pedigree. Se enkrat postavljam isto vprašanje. Na kakšen način se vam v Sloveniji vsiljuje Islam? Pusti ti kaj se dogaja v Indoneziji, jaz te sprašujem za tvoj dom,…	OFF
Erik: oni ne vejo nič. Radi bi se crkljali to je pa vse. Narava je moški plus ženska in to je to. NE PAMETUJ.	OFF
-*-*-*- Bisa, me veseli, resnično, in s tega stališča me ne premakne NIHČE in NIČ! Ja, tudi meni je, hvala, Bisa :)	NOT
Slabo za turizem...	NOT
Zakaj ne začnete že enkrat spoštovati drugačne od sebe ravno tako so ljudje kot mi😒	NOT
-*-*-*- Očitno obzorij sploh nimaš, če že v prvem stavku postaviš glagol na konec neke povedi, medtem pa očitno ne veš, da je Mitra moško ime, ki se je pojavljalo vse od Irana, Indije pa vse do "Rimskega imperija"... Drugih tvojih stavkov nažalost nisem mogel dešifrirati, saj tvoje spakendranščine sploh ne razumem. Kar neko nabijanje v "3 krasne". Priporočam ti prvo kakšen tečaj sloveščine. Pozna…	OFF
-*-*-*- Pa saj imate prav... postavimo še mi ograjo okrog cele države, ki nas bo varovala pred vsemi našimi predsodki...	NOT
-*-*-*- hahah kaj pomeni slovenca ne oopstaj taj narod	NOT
ko vidim njen nasilni smeh, mi gre na kozlanje	OFF
-*-*-*- Pridi ce mas jajc pa poskusi! ;)	OFF
Jaz bom rekla samo eno,bravo naši vladi,dokler se boste kregali in cukali zaradi imigrantov,bodo oni delali pizdarije,prodajal in krali,kar se še lahko in si višali plače na naš račun. Mislim ,da so protesti za napačno stvar. O duh slovenski in pogumno srce kam si se skrilo.	OFF
Novo tržišče za vazalin in vibratorje!!	OFF
Bolano	NOT
-*-*-*- Kak terorizem in posilstva??? Dej Martin Kuznik skrij se glup si ko kurac!!!	OFF
trpeli bodo otroci samo to očitno nikogar ne briga ker bi homoseksulaci radi čimprej otroke za davčno olajšavo!	OFF
-*-*-*- Ferat Jusufi ja sj sm na tebe pozabu , tAkoj si se uvrstil tja	OFF
-*-*-*- uf zdej je pa referendum problem da bodo ljudje lačni, a ko cerar in njegovi ministri vsak pokradejo preko avtorskih pogodb za dva referenduma je pa ok? in jaz nisem oddal podpisa v cerkvi. To, kar ste zaplankanci slišal od medijev je le del podpisov. večina se je zbrala drugje. sicer pa, a ti je fora, a je nekdo, ki je proti, podpisal pobudo pred cerkvijo, ali pa bi jo kasneje pred trgov…	OFF
-*-*-*- ne morete primerjati inštituta ,kaj so narodna manjšina , živijo že od nekdaj v Sloveniji hodijo v službe kaj pa bi še sploh radi,kaj bodo razpravljali kako izpodrini dvospolno družino ker morajo prevladovati in si prilastiti vse umetno kar jim ni dala narava	OFF
-*-*-*- Točno to sem se jaz spraševala,zakaj ne dajo prstnih odtisov...morjo met razlog	NOT
-*-*-*- Ne, vabijo jih v Slovenijo, da jih bo ja čim več oz. na Hrvaškem nobenega več, potem bodo pa Hrvati mejo zaprli pa smo v PM z vsemi begunci vred.	OFF
aktivisti a vas ni nič sram kako se borite za te bogunce kje pa ste bili ko smo mi potrebovali pomoč.oglasite se sam takrat ko veste da vas gleda in posluša cel svet.5 minut vaše slave.sram vas je lahko	OFF
Česar tako nenaravnega ne počne nobena živalska rasa tega planeta.Dvonožna bitja s kravatami so tega zmožna.Idiotizem XXXXL,spreminjajo človeštvo v norost in večno propast.Vmes pa nepopisno duševno trpljenje človeškega,nemočnega bitja,predvsem otrok.Svet je postal nečloveška NORIŠNICA".	OFF
-*-*-*- psst ne verujem da ce od njih licno da krenu problemi, znas. siti su oni svega. sada bi im dobrodosla ruka, mirna noc. tanjir supe i tako.	NOT
-*-*-*- ....hahahaha...	NOT
-*-*-*- Branu od cesa??? Martin ajde povej ce je kdo od beguncev kirmu slabga kej naredil??? Mamu ti jebem sovrazno!!!	OFF
Naj se dauke pol placajo,gospod Cerar...posteno kaj???!	NOT
SRČNO UPAM DA JE BLO MED ŽRTVAMI ČIM VEČ AKTIVISTOV ZA TO SRANJE !!!!!!!!!!!!!	OFF
Jaz pa nimam še mnenja o tem, tko na prvi met bi rekla, da vse tist, k je naravno.	NOT
-*-*-*- Marta..si se zbudla	OFF
Kaj zdaj, kupit novo žico, ne, če je tota shebana.	NOT
Peder	OFF
Publiciteta za JJ. Vse vam pride prav! Bolano 😨	OFF
in naša sramota !	NOT
VSE PREMALO LJUDI BERE TAKE ZGODBE, DA BI SE ZAVEDLI, DA, JIM MEDIJI LAŽEJO O ISTOSPOLNIH ODNOSIH	OFF
Manca Ribnikar	NOT
-*-*-*- Mi je vseen kdo se s kom poroci... 😀 dejstvo je da naj se še glede ostalih stvari drzava in ljudje tako zagnano zavzemajo kot za te istospolne zadeve 😉 Ampak kot bi rekli braca srbi..." ako bi bog zeleo da so pedri, ustvarijo bi Adama i Stevo i ne Adama i Evu" 😉😂	OFF
Vsak otrok potrebuje mamo in očeta, saj sta ga spočela, pa čeprav ne živita skupaj.....pa naj dve mame ali dva očeta oplodita....haha res je vse skupaj smešno....vsi smo že nori....poslanci pa najbolj...	OFF
-*-*-*- Zakaj je pa "drugacen"? :)	NOT
-*-*-*- ma kaj morajo svoj gnjev .. nad našimi državljani zdaj izražat???	OFF
Bravo Putin, tu ti dam čist prav.	NOT
mitraljeze in začet streljat vse kar se bo migalo :D	OFF
Od kjer so prsli naj jih kar nazaj posljejo pa naj jim tudi nasi dajo papir da morejo slovenijo TAKOJ zapustiti!!!	OFF
-*-*-*- Napihujejo število	OFF
kak bi vam blo da mi ob nedeljah mogl hodit molit v telovadnico? kak ste fukjeni. vsaka vera si zasluzi spoštovanje	OFF
Fuj tale primc kjer primitivec grrrr	OFF
skodo poravnat in domu nagnat se je koridor narejen za njih ka se tu pravi en red pa mora biti še zivali gredo u stajo skozi vrata a ne	OFF
Tako je treba	NOT
zaj ste vsi lubosumni ja .. nevoščljiveži -_-	NOT
Svasta majko rodi samo para nece	NOT
Upam, da bo Ustavno sodisce odigralo to umatano igro teh cuckov rkc-ja !!!	OFF
Kaj je bil ta protest v Turčiji ali na Kitajskem ? Nikjer nobene Slovenske zastave- samo neke rdeče ...?? Morda so to Rdeči Kmeri ?? Sramota ali pravi obraz .. ?	OFF
-*-*-*- >Potem je pa zdaj čas, da se izseliš pa sebi podobne vzameš zraven,.	OFF
to je samo za ubit,,,pošasti	OFF
Islam kot totalitaren sistem, ni fikcija. Zakaj ne ?...Od referenduma l.2012 do 2.referenduma v letu 2015 , se v Sloveniji uvaja totalitaren sistem , govorimo da levičarji nekako sodelujejo z Islamisti, sedaj Minister za KRIVIČNOST http://84.39.218.201/…/1d31e571387b…/$FILE/ZP-1J_VG_st_1.pdf in PREGANJANJE SVOBODE GOVORA ( min. za pravosodje ) Goran Klemenčič je že pripravil zakon o PREKRŠKIH ki …	OFF
-*-*-*- Kak ti privoščim, da so ali bodo tvoji otroci istospolno usmerjeni.. Čeprav bi bilo boljše, da ne širiš svojih imbecilskih genov.	OFF
Verjetno so si malo zakurili....da jih je grelo, kaj pa to taksnega saj tak vedo da ne bodo dolgo ostali v teh šotorih, ker gredo v Nemčijo, mi pa jim naj pomagamo in jim nosimo odeje in topla oblačila, da bodo malo kurili....groza. V Koper pa na ladjo....pa se nič vstavljat....Pravim beguncem pa dajmo pomagati.	OFF
-*-*-*- Kaj si zelis ti... ne govori v imenu vseh slovencev	NOT
-*-*-*- Tim Luznar ne stekas, js sm attack helicopter 😢	NOT
Pozdrav moji slovenci, evo dajem link jednog gospodina pod imenom Dragan s kojim sam igrao zgoditak igre na sreću i dobio zadnja 2 puta, sve zajedno preko 1350€.. daje utakmice samo koje su u dogovoru i isključivo namještene u suradnji dva kluba, te se da zaraditi dosta eura.. ovo je moja reklama ili moj apel svima ljudima koji vole, žele ili im je potreban novac, pa evo link profila gospodina Dr…	NOT
Drag sodržavljani ,preberte si kazenski zakonik 308 člena in potem javljajte. To kar se sedaj dogaja je samo pesek nam v oči !!!! Pjmo še mi čez zeleno mejo brez dokumentov pa bomo vidl kulk aresta bomo dobil.Pjte v LJ na postajo pogledat kolk dek se vrže stran ,pa jih ne vozjo v pranje !!! To golazen na trajekte pa v ZDA k so oni zakuhal.	OFF
nekateri se stalno "bunijo" potem se pa relativno hitro "kao" je že tako prilagodijo ! še enkrat več pa je uspelo tako levici in desnici ostale verjetno bolj trenutno bolj pomembne zadeve potisniti v stran !	NOT
-*-*-*- Mojca Hren - to je bilo le ideja, komu vse je treba pomagati. mene zelo skrbi, da je zavoženo stanje na otroški kardio le začetek... vmes pa nas bodo basali z migranti, barbarinim rovom, instospolnimi, povojni pobiji... vse samo, da odvrnejo pozornost od pravih problemov	OFF
buuum, da vidijo malo kako zgleda...	NOT
Men je pa všeč..multikulti Slovenija,takšno poznam ze iz Juge in takšna bo ostala...pisana..tudi džamijo rabimo poleg	NOT
-*-*-*- Kaj se dogaja? Neumnost, sam delam v šolstvu že 25 let in točno vem, kaj se dogaja. Sicer pa, vsi smo si različni in vsi imajo enake pravice do šolstva, ne glede na usmerjenost, barvo kože ali česarkoli podobnega. Dobro, da imamo gospoda Štruklja, se vsaj eden bori za parvice učiteljev. To, kar pa naklada tale medij, je pa vse samo za netenje sovraštva med ljudmi, ki so tako naivni, da vs…	NOT
glede na to da so senici operiral rit, ki mu jo je zgrizel pes, in je bil baričevič nekej vmes med žensko in moškim, si lahko samo predstavljate, kako izprijeno bolana je levičarska opcija v sloveniji :) ampak to je dobro, ti geni se ne bodo reproduciral, tako da je LGTB gibanje je samo očiščenje slabega DNA	OFF
Verjetno je čas ,da tudi mi navadni smrtniki naredimo kaj za svojo zaščito pred tem navalom !	OFF
ma ne ga srat zdaj bodo se istospolniki lahko imeli otroke in jih posvojili sramota	OFF
-*-*-*- Nizi zakaj pa ne pol mas use zaston.bi sla zaston kampirat na morje pa se za jest pa pit bi dobila.pa se to ni dost se za oblect bi dubla	NOT
-*-*-*- čuj ti peder rajše imam SDS kot tebe a ti je jasno ?	OFF
toso sami borci islamske države a to želimo imeti tukaj	OFF
Zob za zob in do smrtno ječo, ker taki psihopati se ne bodo nikoli spremenili. 👿	OFF
https://sl.m.wikipedia.org/wiki/Osmansko_cesarstvo.	NOT
vsi komunisti, levičarji ubijajo....najhujši klavci so	OFF
-*-*-*- Haha, sodisce bo odlocilo, a bo posteno ali ne.... Ja seveda bo posteno odlocilo ( in pol svizec zavije cokolado) 😂😂😂😂	NOT
-*-*-*- Franci tudi tebe je BOG že zdavnej zapustu. še sanja se ti ne kdaj te je hudič obsedu.	OFF
vsak veruje v svojega boga,oz.preroka...v naši državi živi veliko ljudi različnih veroizpovedi.	NOT
Haha to slovenija 😊😊😅	NOT
-*-*-*- Arjana Pašalić-Beganović muslimansko ime ima samo en "L" ce si porajtala kar verjamem da si ker si ena redkih ki je moje ime pravilno napisala imam dva "L" v imenu.	NOT
-*-*-*- Tudi kučan je veliko kriv in še zdaj se trudi za lepo podobo	OFF
-*-*-*- 😂😂😂😂😂	NOT
Zakaj pa ne vsak ima pravico pocet svojim Telesom in svojim zivljenjem Kar mu pase ce pa gre komu v nos pa naj pogleda vstran....In konec debate	NOT
Zaj bo jih pa Fištravec vzel domov ker se mu smilijo	OFF
Ha ha in cel kup imbicilov po svetu nosi majce njegove. Tok o debilih.	OFF
Pederski smrad..Pfujjjjjj!!	OFF
-*-*-*- Dej Adi k nimas pojma kaj je sploh definicija begunca haha	OFF
-*-*-*- Ja,Mirela,tocno to,napadi ja in to s strani priseljencev.	OFF
ZAPRITE MEJE	OFF
-*-*-*- V Sloveniji ni denarja ...halo...zakaj drzava najprej ne pomaga svojim drzavljanom ..itak je vecina ze revezev ...takim banke zaplenjajo stanovanja , avte, etc...nima smisla da nastevam ...tu pa pomaga ljudem, ki nocejo niti dokumentov pokazat ...jebes to gnilo Europo ...treba bo prvo pocistit v Bruslju te glavne , pol pa v vsaki drzavi politike pred dejstva postavit ,pol se bo pa zacel r…	OFF
Mrs nazaj od kjer so prsli banda kurceva.	OFF
-*-*-*- Tonček Toplak ce mene vprasa bi jst najprej na sebe potegnila petelina, v kolikor bi seveda razmisljala vsaj podobno kot ti....kje imas dušo...a si čisto votel gnil	OFF
Kaj počnejo v ozadju policisti?	NOT
No ja, tile so pa še slabši, kot so slo desničarji....	NOT
	NOT
-*-*-*- sej človek res ne ve kam s temi ljudmi....ampak na njihovem mestu pa ne bi rada bla...in jih razumem da jim popuščajo živci...	NOT
Otroci so zasmehovani že zaradi take malenkosti, kot so nošenje očal, prevelika teža....Si predstavljate, kako bo šele, ko bodo povedali, da imajo dve mami, dva atija?! In nihče nima nič proti geyem in lezbijkam, da ne bo pomote, zdaj pa bo marsikdo imel kaj proti in nestrpnost bo rastla, kajti to je proti vsem zakonom narave in morali. Slovenija ne rabi takih družin, otroci ne rabijo takšnih sta…	OFF
Članek že umaknjen kot zgleda.Vrže pod drugo vsebino.Vsaka čast Klimbra Ali zgleda da so se posrali :)	OFF
-*-*-*- Uf Tadej tu pa se nebi mogla bolj strinjati s tabo.Čas bi bil,da odgovarjajo za svoja dejanja in priznajo svoje grehe	NOT
-*-*-*- Seveda samo tezavica avstrici jih ne bodo spustili cez mejo... italjani so tudi pripravljeni....	NOT
To so živali. ..eh..živalim delam krivico. ..in potem se napišejo da na srečo noben ni bil poskodovan	OFF
grdo se sliši apak aušvic odpret za take islamiste pa kr sproti pucat da nebo gužve.tud nam kristjanom se ne piše nć dobrega će jim uspre use to.	OFF
-*-*-*- Ma ok kokr kol use en mi je, sam se use da na Lep nacin.. Mau strpnosti pa tolerance USi krwawimo rdece In na koncu gremo USi u isto zemljo xD	NOT
-*-*-*- Miklavcic Clement ...mali pes laja na vse, kar mu je tuje ;)	OFF
In kaj so s temi vandali naredili? Nič :) Naše, ko je bila vstaja v Mariboru pa pozaprli, brez dokazov.	OFF
plin!	OFF
-*-*-*- telko se mi je odpelalo kak se je odpelalo nove24 ;)	OFF
bljak	OFF
-*-*-*- Kaj je v tem članku čudnega?Čudno je to,da je sam veliki Janša izjavil,da bodo na tem mediju delali škartirani novinarji,pa ljudje še kar vsemu verjamejo.Če pogledaš malo nazaj,objavljajo samo nepotrjene ter nepreverjene informacije.Očitno so si za zgled vzeli Donalda Ducka,ki je prav tako bluzil o Švedski,pa Švedi sploh niso nč vedli o tem,kar je on blebetal :)	OFF
četnikuša!	NOT
Spet isto sranje! Že desetletja imajo muslimane in so daleč pred nami...	OFF
-*-*-*- Ales Marinko Tudi jaz bi ti v živo komentiral	NOT
-*-*-*- Renata Kozole fuj fuj fuj fuj...raj bod tih,ker se dobr zavedas kaksna krastaca si. Blago onome ko te je zakasnijo. Dej pogle se v ogledalo pa pivej kaj vids. Ti se na morju k plavas te morski pes ne bi pojedu,k bi mislu da si drek od kita	OFF
Briga me👎👎👎👎	NOT
Iz Bosne smo jih imeli 35.000 pa se zaboga ne spomnim, da bi nam naredli kako skodo. A ce beguncev ne bi bilo, bi nam pa v drzavi Sloveniji bilo ful lepse in boljse?	NOT
Ha, telim kamer manom pa res ne ostane nič skrito...	NOT
-*-*-*- Petkom na đumu	NOT
-*-*-*- Nevenka nekaj zate!	NOT
-*-*-*- PA NISEM GOVORILA O VOJNI AMPAK O NJIHOVEM NACINU ZIVLJENJA, ZANICEVANJU ZENSK, NICVREDNOSTI ZENSK, ZIVLJENJE BREZ VSEH PRAVIC KER JE TAKO REKEL ALLAH, GEJI NIMAJO PRAVIC, LAHKO SE PORCAJO Z OTROCI... UGLAVNEM TO ZA KAR SMO SE BORILII VSA TA LETA IN KER ZIVIMO PO KRSCANSKIH NACELIH BOMO IZNICILI CE UVOZIMO TE MUSLIMANSKE GNIDE (ne pravim da so evropskih muslimani slabi saj oni zivijo po e…	OFF
-*-*-*- Branko no dej mi prosim razloži kako naravno je pa to da devica zanosi? Aja pa kako te stvari niso temu tvojemu bogu po volji če je pa on stvarnik torej je sam ustvaril homoseksualce ane? Na tvoje življenje pa ta kos papirja ki ga bodo podpisali za sklenitev zveze tako ali drugače ne vpliva popolnoma nič zato po nepotrebnem tratiš energijo za širjenje neutemeljenega sovraštva in obsojanja.	NOT
Glupan jedan.	OFF
Nana kaj ima rdeči križ, karitas itd. Z versko ustanovo halo. A ti greš v cerkev pa ti dajo hrano, oblačila in ne vem kaj vse... Nikjer nisem zasledila da ljudje komplicirajo in pišejo tako kot tukaj. V Nemčiji maš normalno cerkve dzamije pa noben nc ne reče.	NOT
-*-*-*- MARIBOR!!! ponosen;) a odakle si ti? haha	NOT
No dejte se ene 10tavznt brguncov prvlect k nam da bo se vecja svinjarija ko je. Proklete gnide namesto da bi slovencem pomagali ki so na pragu revscine. Ne raje prej piskrbite za te ki delajo same stroske in svinjarijo mi pa placujemo za to. Na bruhanje mi gre res.	OFF
Ne prodajat bučk.... Naredit prispevek na Resnica TV o glasovanju SDS EU poslancev.	OFF
Eni ste pa res pomilovanja vredni......	OFF
-*-*-*- Ce je tebe toliko v hlacah, zakaj imas potem fejk profil? Cesa se bojis?	OFF
-*-*-*- Kmal ne bomo ,če se bomo tako mlahavo odzival.	NOT
naj da ona svoje v posvojitev saj itak nima časa zanje.	OFF
-*-*-*- he he he te bo še le nasmejani	NOT
Bodo jo hitro cigoti maznili.	OFF
Ako migrantima nepaše ovako kako se mi nosimo neka se vrats u svoje države tamo će se moći nositi po njihovom pa kod očiju neka budu ćoravi	NOT
-*-*-*- Tipicni Janez z kmecko pametjo in negativnim IQ-jem :)	OFF
-*-*-*- cerkev smo kristjani ... smo kr normalni in se s tem krepko strinjamo drgač pa nismo vsi pedofili te so pa itak povsod.....	NOT
Ubit pa skrit!	OFF
-*-*-*- Jasna zaradi takih kot si ti se vešji del dobrih muslimanov ne sprejme v skupnost. Pod vsakim postom samo žališ in se z tem spuščaš na nivo žalitelja.	OFF
Sama politika!	NOT
-*-*-*- Bravo Špela 😉	NOT
Pred zid use :)in prvo porihtat da bomo mi lepo zivel	OFF
Pedri za pedre.	OFF
He,he,he,vic evrope,,,,,KAJ JE KATASTROFA V ČRNI GORI?Ogovor!,,KO SIN PRIPELJE DOMOV ZETA	OFF
-*-*-*- I love this post, so many dumb people lol	NOT
360 V v žico, pa da vidmo	OFF
-*-*-*- Seveda bom zakaj pa nebi? Ze ko si tako pameten a hodis usak dan u cerkev al samo ob nedeljah da te sosedi vidijo da si "pobozno" dete ?	OFF
-*-*-*- jaz nisem narobe obrjena kot si ti Ursika ha ha ha	OFF
Človekove pravice nas bodo pokončale.Takrat bo pa že prepozno.Tudi človekove pravice imajo svojo zgornjo in spodnjo mejo preko katere ne smemo it .Vsa čast g.Alešu Primc/u.	NOT
naredite z njimito kar bi oni z nami,sporočilo od HASAN HASANI,beri pa vidi,kaj je za delat ,menda ne bomo čakali	NOT
-*-*-*- Dragica Savel malo bolj razmislite	NOT
Nova24tv nisem pristas ssds in domobrancev torej sem po vasem razvrscanju levicar in ne podpiram pedrov in lezbik. Torej zakaj pisete vsi levicarji??????	OFF
Slovenija se bori za preživetje ne pa za ameriško politiko...kar so skuhali pa naj še pojejo...	OFF
-*-*-*- smo ampak ne delite nekih tumarij pisete kot bi boga za jajca primli naj se dela kar se hoce ne delajte pa nekih primitivnih komentarjev tukaj gor	OFF
ali kdo kdaj pomisli, kako se bo ta otrok počutil, ko bo zrasel? ubogi otroci, sramota za naš parlament	OFF
-*-*-*- Anela Fetić idiot se je oglasil	OFF
vojska,policija,odlično,aktiviste skupaj s talibani v sprejemni center	OFF
Sedaj pa vidim, da je svet ponorel, takih lepih peuk in pevcev pa tudi bolše pesmi kod je pel teta in stric, bradati, da ne rečem kaj pa to je katastrofa,kaj so bili presileni da so glasali skoraj vsi za Austrijo,al za toplovodarja???!!!....zato pa jemle vse hudič???	OFF
Očitno prihaja materjerhat, moški nimajo več jajc, ženske pa mislijo, da jih imajo.	OFF
...tudi naši......	NOT
-*-*-*- Bernardka Kos Nihče na govori o seksu,tudi porokah in dedovanju ne,Mislila sem ,na neprimerne shode nekaterih ,drugače usmerjenih.Ne ni jim lahko,so pa k temu,tudi sam nekaj doprinesli.	NOT
-*-*-*- budale	OFF
za bruhat	OFF
-*-*-*- Sebastijan Ćuzela:Oni so ze pod zemljo jaz pa se zivim.	NOT
-*-*-*- Sam, ne hodite k nam na obisk!!!!!!!!!!!!!!!!!!!!!!!	OFF
-*-*-*- Luka Ranca Lukec, zakaj pa si ti tak fomohob, a misliš da je to lepo in prav!	NOT
-*-*-*- točno tako	NOT
-*-*-*- Edina golazen trenutno tukaj si ti, me pa res zanima kdo se za tem fb profilom res skriva 🙄	OFF
-*-*-*- Kot prvo noben ni "nasikan" proti beguncem, kot drugo to niso begunci temvec imigranti. Begunci bi bli veseli vsakrsne pomoci, hrane, obleke, strehe nad glavo, itd... v BILO KATERI DRZAVI, ti pa vsi silijo v Nemcijo, Avstijo, Skandinavske drzave,... torej, migracija. Ko nekdo zeli vstopiti v drzavo, mora tudi pokazati veljaven dokument, osebna ali potni list. Ti "begunci" so se pa vsi spo…	OFF
ma dej kaj to objavljate sploh kaj ste bolani!!!	OFF
-*-*-*- Matjaž vzem ata pa pojd k mojmu atu na pir....pol bos vidu kak zgleda ko se nekdo RES obada z muslimani 😂😂 nas ate je cist paranoicn	NOT
-*-*-*- 2 sta zadaj, na zadnji sliki. :D	NOT
	NOT
-*-*-*- Se ga pa do nezavesti nažre da ne gleda dvonogega kosmatinca	NOT
-*-*-*- Ja res je...a ni bolje da se mamo radi in živimo lepo...živi se enkrat...	NOT
-*-*-*- Marijana Petruša rekel bom bravo	NOT
	NOT
Naslednji referendum pa ukinitev financiranja RKC. In tudi njihovih šol. Kaj pravite, katolibani?	OFF
-*-*-*- Darja Lasič lepo prosim no.....mama ženska, ata ženska??? Wtf??? Ne, ne poznam. Samo v njihovo kožo se postavim, ko v vrtcu ali šoli pripoveduje, da ga je pripeljala ata Mirica, po njega pa pride mami Jožica....recimo?!	OFF
-*-*-*- cej przadeta raj bi vidla da mamo usi 20centov vecjo placo pa da drug folk nima za spat faak haha	OFF
-*-*-*- Luna Luny Sepic Obljubljena Švica je samo Švica...Slovenija je takoj po osamosvojitvi imela priložnost postati KOT Švica oziroma druga Švica...	NOT
-*-*-*- Slovenija rabi pamet.... Najprej to... Pa dobro, jaz nisme tu, da se kregam, res ne, samo sme svoje mnjenje povedala, ker imam vseh poln kufer, njih in vseh ostalih. ;)	OFF
avstrijci nam bodo pomagali pri varovanju meje. a se kdo vpraša zakaj ?	NOT
-*-*-*- Nobeden ker norc jih pa tko caka kt nasi veljaki domala s castmi bljak bljak	OFF
-*-*-*- Ni postala lezbijka. Verjetno je ta zenska ze od nekdaj bila biseksualka :) potem je sreco pac nasla pri dekletu. Ce bi se kasneje z njo razsla ... nihce ne more 100% trditi, da ne bi ponovno spoznala moskega, s katerim bi se ujela. Biseksualnost sicer ni 50:50. Nekomu lahko dosti bolj ustrezajo moski partnerji, pa se potem najde zenska, ki je naravnost popolna zanje ... ne glede na to, d…	NOT
-*-*-*-	NOT
-*-*-*- Slovencim kultura top...	NOT
-*-*-*- Andreja, na desni ni heterikov. Zmaličeni izrodki so/ste levaki. Še šerif to dokazuje.	OFF
Ni znakov izgube živcev, v kateri minuti bi to naj bilo ??? Manjkajo še samo kužki in že smo doma v Szloveniji...	OFF
-*-*-*- hvala bogi,da nimam vrta;)	OFF
-*-*-*- Sead Bećirović če ti ne paše živeti v krščanski Sloveniji odidi od koder si prišel.....sprejmi ali pokaj !	OFF
-*-*-*- Kje pa je bila železna meja? Jaz sem v svojem življenju slišala samo za železno zaveso. Toliko o razgledanosti...	NOT
-*-*-*- Ja na žalost vse tako kaže!	OFF
Malo morgen, pametni ljudje smo glasovali PROTI .	NOT
-*-*-*- Ojej boječki najbrz ja nimate pojma kaka je islamska vera in njeni temelji,tisti ki pa predavljajo terorizem so pa neki totalno drugega . Najlazje je pa kr dolocit da so za vse napade pa za vse kar se naredi dolocit "islamiste" ?!	OFF
-*-*-*- Nasilje ni nikoli rešitev !	NOT
Imam več vprašanj, ki se glede na "zgražanje" prisotnih ob odgovoru Monike postavlja kar samo in sicer: Kdo organizira izbor Miss Earth Slovenija? Ali so to enospolni? Ali so to dvospolni? Ali so to istospolni? Ali so to osebki, ki jim ni do spolnosti pa bi vseeno radi imeli, kao otroke? Ali so to ljudje, ki nimajo kam z denarjem pa si omišljajo, da so nekaj posebnega zato vzpodbujajo istospolnos…	OFF
Fentat golazn. Po marš nagnat nazaj u sirijo	OFF
-*-*-*- Ti jih ne mores, ti brez osebne se po drugi obcini ne smes hodit, brez potrdila o zacasnem prebivaliscu pa ne stanovat drugje kot izkazuje tvoj osebni document. Tale golazen pa misli, da se bodo setal brez vsega pod izgovorom, da so begunci... Kratke pameti je ta, ki jim verjame. Poleg tega, da prihajajo iz drzav, kjer v vojsko rekrutirajo ze otroke...a junci or 25ih so prestari za ta spo…	OFF
-*-*-*- Jernej Blatnik ne vem kak časopis ti to bereš??	NOT
Na 1000 beguncev je mogoce 10 zensk pa tok otrok vse ostalo so moski. Na 1000 beguncev je od njih nekaj res beguncev ostali so imigranti, ki izkoriscajo situacijo. V Zagrebu pravijo, da je zelo malo zensk in otrok in, da je situacija kaoticna.	OFF
Nism vedel, da ste Slovenci tok nestrpni, ozkogledni in omejeni... sam dokaz vase tolerance in kulture.. vesel sem, da nisem tako vzgojen in glup kot vecina tu :)	OFF
-*-*-*- David,bo treba prej otroke met	NOT
Pfujjjj prasice , pozablate da ste belci z neosekanimi kurci , vi merklovi psi !!!!!!!	OFF
-*-*-*- Spet bo sla ena firma v stecaj,in sicer firma za izdelovanje vaz. :)	NOT
-*-*-*- 😘😘	NOT
Najprej je potrebno ustaviti tiste, pri katerih se to začne...in zaradi katerih so to začne....vzrok je potrebno ustaviti....	NOT
-*-*-*- več nas je takih.. :(	NOT
Naj še plačajo stroške tega brezveznega referenduma !	NOT
A je mogoče kateri visoki islamski cerkveni vodja obsodil to dejanje...	OFF
-*-*-*- Kje je vojna v Bosni,Kosovo,Maroko,Tunizija,Egipt,Alžirija...cel muslimanski svet bi živel pri nas kristjanih...	OFF
Jankovic si nej jih k seb domov vzame,pa jih nej sam s svojim dnarom futra.Kaj bojo sam kradl bojo in se kaj.....to je slovenija,sram me je.	OFF
Slavko daj se malo priberi...kaksne so stvari delate po papinih nalogah v isilu so amaterji spram tega. In najbrz so tudi pozvali novinarje nove tv naj to posnejo. Ko si ze pomenil praskupnost ka pa inkvizicija, seziganje zivih ljudi ....lepi kristjanski obicaji	OFF
-*-*-*- Matjaž Fekonja Daj lepo te prosim ,dva moška ali dve ženski se javno poljubljata ,to je zate normalno ?Za mene ni.	OFF
Thomas Neuwirth - TOM...	NOT
Ne rabm nobenga	NOT
-*-*-*- 10 min razlike	NOT
-*-*-*- A to je tvoj odgovor, ki bo rešil svet ,,,	NOT
Ogabno...	OFF
-*-*-*- Migracije kao uzrok Novog svjetskog poretka Treća i najbitnija stvar o kojoj se govorilo unutar teme Novi svjetski poredak bile su migracije, koje također služe kao paravan za uspostavu Novog svjetskog poretka, što su i službeno priznali naslovom istoimene teme. O toj temi Kolinda je imala mnogo toga za reči, ali se iz priopčenja javnosti najviše ističe zapravo njena želja za suradnjom od…	NOT
-*-*-*- sj ne hodm ce smo ze lih na tem..gre se za drugacno vzgojo in poglede na svet...bom rekla dobr da smo tm k smo.k se bojo pa marocani pa drugi njim podobni zacel selt k nam v takem stevilu kot se tle..bo pa stala + govorim iz razlicnih izkusenj k sem jih jz in moji prjatli imel v esp.	OFF
STRASNO NASI PA SE VEDNO SOLIDARNOST NISO VSI TAKI SAMO VELIKO JIH PRIDE V EVROPO.	NOT
ja....samo glej takrat so vsi vedli da so to tipi pa noben ni mel nič proti....zaj pa kr je on mel brado je pa vse narobe	NOT
Za oslarije je pa dnar ;) za delavce pa ne !!!!!	NOT
-*-*-*- Ta stvar sploh ni za debato, sprejet pa pika. Naj imajo iste pravice kot MI! Piše se leto 2016, ne pa 1916	NOT
Dobro naj ti namesto prevoza zrihta nekaj sto tisočakov za ureditev vrta pa bo. ;)	NOT
-*-*-*- Antonio Borić imas lajk od mene 👍🏻	NOT
-*-*-*- Ja pa da bo 5krat na dan skozi celo ljubljano odmevalo ALLAHU EKBER	NOT
-*-*-*- celi Europi se to dogaja,spregledali pač ne bodo,,,,,,,,,,,,	NOT
-*-*-*- Nadina Rizvanovic od gdaj so koze ljudje?	NOT
Kar direktno v Ljubljano 😈	NOT
-*-*-*- sam sem videl an lastne oči kaj delajo !!!vem kako je...v grčij otroc ne upajo v šolo, starši neupajo v službo, povečov se je krimnal ipd...pa si ja ne zelimo tega tut mi !	OFF
Sebastjan Darija Ema Muršec glavn da tok grdih frocov nimam kot ti	OFF
In kaj jim bo nic .. zasciteni so bol ko severni medvedi se zakona ni o tem da ga dajo za resetke ..	OFF
-*-*-*- 😊 kdaj sem jaz rekel, da sem tam živel???? Dal sem samo primer, da obstajajo države na bližnjem vzhodu v katerih je večina prebivalstva krscanov in v katerih obstajajo krščanske šole in cerkve	NOT
Sprejemanje kvazi migrantov je izdajstvo. Po mojem ni Slovenca ki bi bil za sprejem teh kvazi migrantov. Vsak ki ima vsaj malo pameti ve da Slovenija kot krščanska država pač ne more sprejet ekstremnih muslimanov. Čimprej pa bi moral sprejet zakone kot Avstrija, kjer se prepoveduje kakršnokoli financiranje verskih objektov iz tujine in seveda ustavit gradnjo džamije. Tem ki so pa tu že več desetl…	OFF
Pravkar sem dognal vzrok homoseksualnosti!!! To je naravna varovalka, ki skrbi, da take mame kot je Melani Centrih ostanejo brez vnukov in svojih genov ne prenesejo še v tretjo generacijo. PS: Jutri pričakujem ček z Nobelovo nagrado v mojem poštnem nabiralniku.	OFF
Tema	NOT
Odlično napisano!!!!!	NOT
-*-*-*- Otroci zrastejo. Tudi Hitler je bil nekoč le nedolžen otrok.	OFF
-*-*-*- Heteroseksualnost ali homoseksualnost ne govorita o tem, kako dober ali slab starš si. Če bi bilo res vse super med heteroseksualci potem ne bi bilo enega otroka potrebnega posvojitve (ok, če izključime nesreče, kjer recimo umreta oba starša). Pa vendar so. Torej?	NOT
To je noro	OFF
Dokaz več,da smo fiakerski konji...Sej so nam itak možgane spral...	OFF
-*-*-*- Slej ko prej bo zakon sprejet v korist istospolnim parom...sam serejo kvake...vse to zaman, res zguba cajta...svet gre naprej...	NOT
Banda!!mats nazaj!!Slovenci dajmo neki nardit!!Bomo res kar mirno gledali kako unicujejo NAŠO DRŽAVO?!?	OFF
In te bi rade posvajale otroke.	OFF
Čist pravilno je povedala.	NOT
-*-*-*- Sopirjo se kot pavi...domov pa jih itak ne bo vzel nihce..	NOT
Bradatemu zmagovalcu ne pa zmagovalki jaha	OFF
-*-*-*- Ko god trazi taj i dobije i lijepi po zidu pa ces dobit je ne podpiram teroriste ja samo ne volim nepravdu a to dali vide i gledaju nadlezni briga me francuska vlada ih je i dove do toga sto im se desilo nikoga u zivotu ne smijes podcjeniva na bilo koi nacin..Dominik i krv svoju za Bosnu moju zna se cija je BiH sam pocetak hr znaci mrs u hr i td..:-D :-P	NOT
-*-*-*- Zahirović Haris prej kot slej vas bomo začeli tudi pucat	OFF
Mislim,da če jim uspelo prit čez vse meje že, čez tole bodo tudi	NOT
Drago moji susjedi Slovenci , čitam vaše komentare i divim se vašemu razmišljanju. U životu nemogu birati roditelje, a koji puta i susjede. Živjeli vi meni!	NOT
ti komentarji samo prikazujejo retardiranost posameznikov...sram naj vas bo...ali je moški, ženska nima veze...je človek. ne morem verjeti kakšni bedaki so nekateri ljudje...če bi lahko bi vsakemu oči ven skopali...itn....dajte malo oči odpret pa kakšno knjigo prebrat pa se vam bo mogoče umska moč izboljšala....brigajte se raje zase...tudi vi ste daleč od popolnega...bedaki.	OFF
Ja, sramota, verska osnovna šola! Mi smo laična država, si predstavljate, da bi kar na primer katoliške osnovne šole odpirali ... aja, čakaj.	NOT
-*-*-*- Demir,ti pa pojdi najprej na tecaj slovenskega jezika in sele nato se oglasaj!!!	OFF
Politični TV.. Pomnite kakšno mnenje imajo D o tem , ko boste razmišljali ali iti ali ne naslednjič na volitve... NUJNO NA VOLITVE, KO BODO.. Da ne gre naš glas v napačni tabor..	NOT
Najboljše je ne gledat tega freakshowa pa se ti sladko malo jebe kdo je zmagal. Mi ne bomo nikoli nimao za organizacijo vsake tolko nas pa v finale spustijo da se kuj krampamo. OVCE	OFF
Te "aktivisti" so sami njihovi sorodniki...	OFF
-*-*-*- https://www.facebook.com/SlovenijaZavarujMeje/videos/959994694050111/?fref=nf samo tole pa izgleda niso begunci	NOT
-*-*-*- Maja Žmavc Ravno zato ker imamo tudi sami otroke, bi jih radi zaščitili! To kar prihaja sem niso nikakršni begunci. Žensk in otrok je le za vzorec, zato da se lahko nastavljajo pred kamere in fotoaparate! Večina je mladih moških, ti pa že vejo, zakaj rinejo sem!	OFF
vsak ima pravico do svojega življenja pa naj bo takšno ali pa drugačno kaj se je v resnici dogajalo med njima to vesta samo ona dva a na žalost eden je mrtev a drugi v zaporu a vi nimate drujga dela kod da se vtikate tja k vas nič ne briga	NOT
-*-*-*- Zato je pravilno, da butast narod to začuti tam kjer boli, drugače očitno bedaki ne razumejo..	OFF
	NOT
Sicer pa ima vsak pravico delati kar hoče, dokler ne vpliva na druge! A ne bodo v tem primeru počeli ravno slednje?	NOT
-*-*-*- 😜	NOT
Avtomate in bum bum	OFF
Ne in ne. Amen	NOT
-*-*-*- Robert podpiram tvoj predlog !!!!!!, tisti ki so pa cerkev, so pa daleč od normalni, so podpihovalci nestrpnosti ,pedofili, rasisti, ,,pa čeprav jih njihov bog drugače uči......	OFF
Naj ti tudi zaživijo svoje življenje saj imajo pravico do tega. A vsak otrok si želi očeta in mati, ne dva očeta, ali dve materi. Če ti ljudje hočejo živeti tako življenje, naj ga, saj so se sami tako odločili, in že oni nas ne obtožujejo ničesar, tudi mi njih ne bi smeli.	NOT
kaj pa 1 leto pa referendum? Kaj se pa grejo ti norci v parlamentu?	OFF
-*-*-*- 9.11.2001 ??? 💩💩💩	NOT
-*-*-*- A ti je kaj lažje pri srcu???? :)	NOT
Grozljivo	OFF
BRAVOOOOOOOOOOO!!!!!!!!!!! Pa še vsakemu po 600-800€ v žep za đabe vsak mesec, pa zastonj stanovanje!!!!! Samo ne se spraševati, zakaj je potem tako!!!! SLOVENCI v svoji državi sužnji???!!!! Brez pravic??!!!! Za postrelat use!!!!!! Mi smo se BORIL za državo in pošteno življenje, zakaj tem čapotam ne date rukzak monicije, enga kalašnika, pa naj branijo SVOJO državo???!!!	OFF
-*-*-*- ja rekl bodo...tko je...taka je njihova kultura..in to moras spostovati...	OFF
-*-*-*- Koji idijoti majko mila vsi nobedn ni šo čez prag,niti ne vidi dalje od nosa najebali smo vsi & šele bomo.V interesu ni Švica,Amerika itd ali vam kaj pove EU nafukal bo žao ali resnično.	OFF
Edo Leky Ikić Gutić	NOT
-*-*-*- Sandi Belina ce bi blo u bosni tok slovencev kokr je bosancev u slo bi verjetno tudi loh govoru po slovensko z svojimi ljudimi. Kaj mislis da slovenci v avstriji med sabo govore po nemsko ? Al po svoje ?	NOT
-*-*-*- folk je bolan sploh neve in ne razmislja kaj taka masa ljudi pomeni....sploh pa to niso begunci ampak EMIGRANTJE. Begunci gredo v prvo varno državo in ne iščejo bogate države. sploh pa a se je kdo prašal zakaj iščejo nemuslinske države???!	OFF
za stonj se trudite, ste že naredili kar ste naredili	NOT
ekonomsko smo na psu zato rabim hišo od enega ferarija bazen pa nekaj miljonov z ljubljanske banke pri nas je itak vse dovoljeno in bi tud jas rad bojlše živel,torej ker imajo to drugi jas pa ne lahko vzame tam kjer je...........pa saj nismo normalni kaj delamo sebi in bodočim rodovom .	NOT
-*-*-*- Mi smo že ... za povrhu pa še komunajzarska ......	OFF
-*-*-*- Krasno.....Grški notranji minister Toskas potrdil, da je bil pariški atentator sirskega rodu oktobra meseca registriran kot migrant na otoku Lesbos. Še kdo dvomi v to, da so z maso migrantov v Evropo prišli teroristi.....jaz že dolgo ne več.......mladina bo morala pa še nekaj žgancev pojest, da bo to končno dojela. https://www.facebook.com/permalink.php?story_fbid=1169854536377407&id=2981…	OFF
-*-*-*- Prvo kot prvo morate pri sebi razcistit da nekega namisljenega mozicla ni in da ni zamahnil z palcko da smo kao nastali. Zakaj smo tu je posledica evolucije ki pa nikjer ne omenja cudeznih mozicljev. Drugo kot drugo pa... v zivalski naravi je cist normalna homoseksualnost. Pri marsikateri vrsti se pojavlja. In zakaj govorim o zivalski? Zato ker ste eni pozabili da ste/smo zivali tudi mi..…	NOT
-*-*-*- noter bi jih zaprli pa se naj kurijo ;)	OFF
Prosil bi za komentar vse dobrodelneze in tiste ki jih zagovarjate!!	NOT
slovenke bi težko to bunker haljo nosile k rade joške kažejo ,pa če glih so polne silikonaa haha	OFF
hahaha hrvati jim talajo klešče za rezati žice namesto vode in sendvičev hahaha,. je pa vsekakor pomislek zakaj na tak način hočejo prečkati mejo in ne tam kjer je organizirano in kjer se popisuje.	OFF
-*-*-*- Elvir,malo odpri oci,ampak cisto malo,v primeru,da jih bos veliko,bos prevec videl.	NOT
...a niso imigranti že 25 let v Lj?	NOT
kje je tu enakopravnost	NOT
Bravo Švedi saj pravijo da so migranti super nimajo problema. Popljuvali so Trumpa. Samo vse naj pri sebi zadržijo. Na Švedske meje pa zid,da ne pridejo še kam.	OFF
Sem proti zakoniku samo iz enega razloga:naj homoseksualci sklenejo partnersko zvezo,ampak otroka naj pa sama naredita,kot smo ga mi.	OFF
In naši politiki to podpirajo to so navadni teroristi ne pa begunci	OFF
-*-*-*- Ravno to je napačna smer da kar vse povprek sprejemamo. Vsak ki si iz danes na jutri nekaj zmisli že hoče imet neke pravice. Lep primer je ta multikulti. Zaradi tega se dogajajo pizdarije po EU in zaradi takih ljudi ki sprejemajo vse živo rinemo nazaj v srednji vek. Zanima me če bi se ustanovila homoseksualna država čist hipotetično povedano kako dokgo bi vzdržala? Že zaradi nezmožnosti r…	OFF
-*-*-*- Ne jaz dobro vem..no bom pa takole reku. V sarajevu sem ga en teden z muslimani pil..in najbolj sem bil sprejet med njimi, kot komunist. sploh ne vem kaj se ljudje po jebenih religijah delijo. Jaz sem bil tud za katolika vzgojen pa sem odjebal ta sekret. Jaz sem prvo državljan sveta šele pol se delim po nacionalnosti...jebeš narod če živi krivično pot!! na tak narod se js po*erjem	OFF
Budale svetske!!!	NOT
A ste vi glupi? Puste cloveka zmagu je in to je to. Dosegu je neki kar vi nebi mogl. Kam je sou ta svet ej...	OFF
ko bi vsaj...	NOT
HANŽEK drugega ni sposoben	OFF
-*-*-*- sploh pa upam da leve stranke NIKOLI VEČ niti v parlament pri volitvah ne pridejo.	NOT
-*-*-*- Prijavil sem te FB za sovražni govor. Verjetno ne bo nobenih posledic, a upam, da te še kdo prijavi.	NOT
Ne vem a ste že vsi nori ali kaj ? Pa saj je prav da hodijo v šolo. Boljše kot da norijo po ulicah in delajo zgago. Upam da niso vsi slabi. V Avstriji imamo tudi slovensko šolo pa se nič ne bunite. Ljudje druge narodnosti če že živijo tukaj naj se tudi izobražujejo in otroci hodijo v šolo in govorijo slovensko.😷	NOT
Slovenija unici se sama,ker te je skoda ohranjat pri zivljenju zarad podgan.	OFF
Ljudje se zgražajo nad tem ko vidijo moškega z brado (tukaj ciljam na muslimana), a se ne zgražajo nad "žensko" z brado?! Peder je! In ja, to je pravilna slovenska beseda: peder. péder -dra m (ẹ́) pog. homoseksualec (izvor: SSKJ) Ne se skrivat za nekimi izrazi; derpe, gay ipd.	OFF
-*-*-*- Vidiš Zoran. Če je Janša -----šiptar potem je Kučan.....Mađar,------Fran Terček-----hrvat,--------Violeta Tomić-----bosanka,-------Janković------srbijanec,------Masleša -----hrvat novinarka Ranka Ivera-----srbijanka mož Bratuškove--- srbijanc.Te, ki sem jih naštel vodijo Slovenijo pa te nič ne motijo.Zelo dvomim, da si Slovenec.	OFF
Nekateri so tudi pri vas.	NOT
-*-*-*- Darko, če bi ti imel vsaj tolk možganov, kot jih imajo enoceličarji, bi mogoče razumel, kdo je glavni krivec za sranje, ki smo ga fasal vsi skupaj...	OFF
Me ne zanima ta lepotica niti najmanj...	NOT
-*-*-*- Vašemu partnerju oz. bodočemu lahko mirno dovolite, da spolno občuje z drugimi ženskami. No vi seveda bi morali temu tudi slediti, z moškimi seveda. Po naravi smo ljudje poligamni, kot večina živalskih vrst. Morali bi biti promiskuitetni in ne se vezati na enega spolnega partnerja. Mati narava nas je tako ustvarila in naj tako tudi ostane.....	NOT
-*-*-*- ...velik se jih je zgodil Erik Freeman en podoven je biu prav v parizu...se pred to begunsko krizo...dokler bo sovrastva bo zmer veliko smrtnih zrtev...svet je krut ma po drug strani pravicen...al pac ne...nepodpiram nasilja ne enga ekstremizma ne druzga....sramotno je da se mi ljudje kregamo take stvari se pa dogajajo zaradi politicnih iger...zopet izpademo ovce....koliko ljudi umre zara…	NOT
-*-*-*- Darinka, prej bi to moralo veljati za vas, vaške kure... Nimate ne bontona, niti poznavanja zgodovinskih dejstev. Poleg vsega pa mi očitate, da okoli Sloveniji ni bilo železne zavese (stvar sem dal v navedke, saj je na zahodni meji ni bilo). Železna zavesa je bila in to v Premurju, pri Madžaski (in ni potrebno popravljati vsake moje besede, saj dobro veš o čem govrim, Rahea Hojnik Kelenc).	OFF
Saj stare mame so včasih vse ruto nosile. Ne pa zaradi muslijev.	NOT
-*-*-*- Pa kaj Darko misli da Hitler je bil Slovenec al kaj?	NOT
Lolll lepa bela ja.... 🤔	NOT
-*-*-*- Nism se delu norca sam ocitno sm ti hotu powedat da ni sam slowencow w sloweniji	NOT
-*-*-*- Ne ves kaj govoris	NOT
Bo stric jankovic poskrbel za njih pa jim nove bloke naredil na en dva tri	NOT
še isis boli k za nas:)	OFF
Lol se sprasujejo zaka je do tega... Ja se je kdo uprasu kdo so te ljudje k so se raztrelil" Od tam dol ko begunci prhajajo... In zaka do kle? Kr mi odprtih rok stojimo, z prostolci, dobr no sj eni so res bogi sam vecina pa sam vrti okol prsta... Ce bi lepo zaprl meje, nebi do nobenga terorozma vc prsl, cist zapret z njihovi drzavo, ce pa ne, pa lepo par vojakov v sirijo poslat, in jih nal zredir…	OFF
Sramota!!! Kam rinete nazaj v srednji vek!?!	OFF
In za koji k.... smo šli na referendum?	NOT
-*-*-*- TO se tako ali tako ve, da bo vojna. Le da se tokrat ne bo "cistilo" zidov, temvec muslimane. Zgodovina se je vedno ponavljala, le akterji so se menjali.	OFF
budale,saj smo v svoji državi	OFF
-*-*-*- E kako si ti govedo	OFF
Ne rabiš biti strokovnjak, da se začneš bati slovencev- po zadnjih novicah sodeč. Lepo da vam je edino poslanstvo širiti sovraštvo do drugačnih, ko pa je ves sadizem v nas samih.	NOT
Dnk bolniki. Inekcije vsem ob rojstvu!	OFF
-*-*-*- haha :D Denis Hardi-ja so angažirali :D	NOT
	NOT
seveda... ko že misliš da so slovenci končno skupaj stopili, se najde par takih pacientov	OFF
zapel najbolje in bravo,ni važno kakšen si......	NOT
Možno-Da! Kako sprejeti? Starši vzgojiti otroke v strpna bitja! Danes znajo bit otroci zelo nesramni eden do drugega! Torej vsi starši krivda leti na vas!!!! Otrok vidi otrok dela	NOT
-*-*-*- Mitra Purusha, ti si mi pa res obzorja razširla ! Kolk haplotipov so pa tipiziral v Sloveniji pri čistih slovencih ( A ti sploh obstojajo na površini sedanje Slovenije ?)	NOT
Jankovič je izsilil ponovno imenovanje ulice po znanem diktatorju, kar je v nasprotju z EU direktivo o obsodbi totalitarnih režimov. Zadolžuje naše potomce za dela s katerimi neokusno kiti center Ljubljane.	NOT
nehvaležno totalno!!!!!!!!!!!	OFF
-*-*-*- Fran Gjini noben slovenc ni muslič to ste sam bosanci pa šiptarji	OFF
-*-*-*- Mimo grejo, prnas kr nebojo obstali. Namest da slikarite, dejte kermu roko, pa mu pomagite, ce ste ze tam in za njih.	NOT
-*-*-*- Se nisem zasledil, pa bi tes rad vedel...	NOT
-*-*-*- kaj nam bodo dobrega pa migrantje prinesli....bomo pa še videli ,a ne..	OFF
svinjske polovice obesite morebit bojo zbežal	OFF
Super ja, da mamo to tu. Ful smo to rabli 😡	NOT
mutavci	OFF
Toti begunci so kot že omenjeno "Verski teroristi" nimam kej dodajat, usak ima svojo pamet, pa naj presodi kaj je prau in kaj ne	OFF
Pa se je začelo. Mislim, da to pove vse! Žalostno.	OFF
-*-*-*- Zaplankana si	OFF
Jaz tudi svoje otroke takoj upisem	NOT
-*-*-*- to ni več res :/	NOT
-*-*-*- Janša, Bavčar, Šrot, Černigoj, Prijatelj, Časar ... a čm še naštevat ? Jebejo vas v rito janezke vaši janezki a une z mehkim na konc priimka lahko tut v živo spoznaš neandertalc zahojen v skupnem profilu copatar ! Mehke mate anuse janezki pederski vi bi neke zakone manjsin jebeni naci ! V živo povej kej prot mehkemu na konc jebeni jamarji ! U lukno se skrij, sram te nej bo !!!	OFF
-*-*-*- Čeprav jih še veliko misli, da je vse skupaj nedolžno :(	OFF
-*-*-*- Živeo sam u mestima gde nije bilo pravoslavnih hramova i znam kako je teško kada nemaš gde da odeš da zapališ sveću a treba ti! Stvarno ne razumem takav upor prema izgradnji džamije, u zemlji gde je bar 30% DRŽAVLJANA muslimanske veroispovesti. Ok, ja dolazim iz države za koju govore da je najgora, zločinačka, rasno i verski netrpeljiva i šta sve još... ali u njoj postoje jedne od najlepš…	NOT
ne vem usak k to podpira je enostauno za na luno ;) otroka nej ma un k ga loh nardi in to je to če ne morš ne sanji	OFF
Nimam besed... žalostno kam gre naš denar...	OFF
-*-*-*- Jasmine, fino je "palamuditi" iz Beča ;) Slovenci trenutno nose veliki teret na sebi svidjelo se tebi ili ne. Dobro je govoriti, a još bolje šutiti u nekim situacijama ;)	NOT
-*-*-*- me an petanus both sick tho	NOT
-*-*-*- Žiga Podveržen Jest tudi nisam za ali kaj moremo a ih pobijemo al kaj?	NOT
žalujem vse je treba vrnit nazaj od koder so prišli če nam gre evropa vk.....	OFF
A se ni sel za pastirja korl 🙂	NOT
	NOT
Pravilno............	NOT
Koliko neumnosti na enem mestu	OFF
ubit gamat	OFF
👍🏾👏🏾🙏🏽	NOT
-*-*-*- Se bojim, da bodo kreteni še pej obdavčli turiste ...	OFF
Upam,da bo Petra Lazslo na kontroli...haha..BRAVO ORBAN...	OFF
Kdo jih obvešča o vsem, kdo jim polni telefone in kdo jih podučuje da se nebi slučajno zaj....s papirji, kako to, da nobena ženska ne odstrani rute ko prestopi mejo druge kulture, vsi vedo kam morajo oditi....tu zelo smrdi po organizirani islamizaciji Evrope	OFF
-*-*-*- Arnela Zijad Vrbic kaj pa ti sanjaš	NOT
-*-*-*- Ali ste vi normalni? Kako lahko tako razmišljate! To so vendar ljudje, družine z otroci, ki bi raje bili doma ne pa pesacili po Evropi. So begunci in jim je treba pomagati!	NOT
-*-*-*- Odlicno napisano! Vsaka beseda na mestu!!	NOT
-*-*-*- Nagrauzna? Ta zgradba je 50x cistejsa kokr tvoja cela familija !!	OFF
Hahaha, joooj, pa jesul ljudi stvarno tako glupi da nasjedaju na te vase fore?	NOT
umski bolnik	OFF
-*-*-*- Boris Paušner, saj imamo srednji vek, v parlamentu, ko eni na levem polu še vedno mislijo da so nad drugimi ( čisti fevdalizem) !	OFF
POLITIČNI AKTIVIZEM POD KRINKO HUMANITARNOSTI!? Najslabša vrsta politikantstva na ramenih nemočnih in preganjanih! Ves ta cirkus s t.i. begunci je dal zeleno luč celemu Tretjemu svetu, da je obljubljena Evropa odprta. Odpravili se bodo na pot še tisti, ki tega prej niso nameravali. Kdor razume, razume, kdor ne, ne. Kdor ne razume, da je islam obvezna vera in popolnoma zakodiran način življenja in…	OFF
http://www.dnevno.hr/planet-x/sirite-dalje-mediji-presutjeli-kolinda-priznala-da-nas-uvodi-u-novi-svjetski-poredak-826983	NOT
nesnage morilske!	OFF
Fuj te islamiste bi na križ nabijala enga po enga, da vidjo kako to zgleda. Izgon iz Evrope in to je to 😈	OFF
ja,aktivisti s turbani	OFF
-*-*-*- verjameš pa režimskim medijem, ki ti že lažejo 26 let na 45 let podlage?	OFF
Pametni Madžari. Tako se dela!	NOT
Se mi kar smili ta 14 letni nedolžni sirotek, ker je odšel na zabavo več kot polnoletnih zvezdnikov in mu je postalo dolgčas pa je šel v kevinovo spalnico risanke gledat .. Ne se hecat no 😂.. Dolg je rabu da si je gor pršu, da bi lahko iz tega kaj iztržil	NOT
-*-*-*- https://m.youtube.com/watch?v=2f_iurydvY8	NOT
-*-*-*- Dino Bajrić svaka cast!! Samo budalam ne mores dopovedat dolocenih stvari :) Pa tudi tega ,da nas je veliko teh ,ki sploh nismo zaradi vojne prisli sem ampak smo rojeni tu :)	OFF
Spakiraj pa idi zraven ce ti bo z njimi bolse	NOT
Če pade samo ena žrtev v Sloveniji odstop vlade in ostale elite,upam,da bodo ukrepali preden bo prepozno,kot v Franciji.	OFF
Bravooo!!! 😍	NOT
Zloraba otrok je pri nas kazniva!?! Torej.. zakaj zlorabljate otroke za sirjenje nestrpnosti?!?! Ce bi vam bilo mar otrok bi podprli druzine ( take in drugacne - ljubezen je tista ki steje) in ne bi zapravljali denarja, ki ga itak skoraj nic ni za samopromocijo in nestrpnost! Taki me zjezijo... navidez dobri so po mojih izkusnjah poosebljeno ZLO !! RESNO!	OFF
-*-*-*- Nada Kumelj	NOT
KR NAZAJ OD KJE SO PRIŠLI KO SO GLIH NALOŽENI	OFF
Bežijo iz svoje domovine in od svoje vere. Ko grem kot turistka v njihove dežele, sem "spodobno" oblečena in ne delam jim stroškov. In na misel mi ne pride, da bi metala proč njihovo hrano, da bi požigala in srala kjerkoli. Zdaj me pa popljuvajte!	OFF
dva bedaka....	OFF
nevem zakaj se tuk vn mecejo ce jih ljudje ne sprejemajo??? kaj jim je sej ni cudno da poli porocajo o raznih napadih na Geye in podobno. naj grejo nekam kjer je to nekaj normalnega. nimam nic proti njihovi odlocitvi spolne usmerjenosti samo ne prenesem pa takega nacina izstopanja kot ga imajo saj so hujsi kot Damjan Murko ki naredi vse samo da bi prisel na naslovnice koncert pa naredi 1 uro dolg…	OFF
-*-*-*- Pazi se strupa tako kot jas jbg tak je plan in ti on jas sva not	NOT
-*-*-*- Pa domov si jih vzami pa jih futraj...itaq se ti bojo na koncu maščevali!	OFF
-*-*-*- Tiso so bili begunci, zenske, otroci..., to pa niso begunci, temvec boja sposobni moski, mladci...	OFF
Gre preprosto za to, da se cloveskim ocem upira pogled na telo, ki je obenem mosko in zensko. Nimam nic proti transseksualcem ali homoseksualcem, ampak to zame ni transseksualnost. Kot moski in kot clovek rad vidim zensko (in moskega), pogled na mesanico tega dvojega pa se mi po naravi upira. Moski naj bo moski, zenska pa zenska, cetudi s pomocjo umetne spremembe spola.	OFF
-*-*-*- Preseli se Meje so odprte, pot ti je prosta :)	OFF
-*-*-*- take besede "modrih mož" so privedle do vsega tega	NOT
-*-*-*- Tanja Fürst odpri ti sram te bodi sploh za zensko kot si bi morala met mal pameti zgleda je nimas po komentarjih sodec !!	OFF
-*-*-*- Rahela midva sva ze prisla do tega, da me je posiljal h Kitajcu na ucenje slovenscine. Pol je post zbrisu k je verjetno se v tretje prebral kaj je napisal, pa sam sebe ni razumel (mogoce je bilo v sanskrtu). Jao.... kaj dela magnetin :D	NOT
Nismo samo majhna država, smo tudi majhni	NOT
-*-*-*- Uros Logar takega fasistickega izpada od tebe res nisem pricakoval. Sem res globoko razocaran 🙁🙁🙁	OFF
usrali se boste to vam jaz povem	OFF
Vse bolj diši po scenariju Bukarešta.	NOT
Več se ukvarjajo z pedri v enem letu kakor z gospodarstvom ali biločem drugim	OFF
Jst bi jo tud preletu z SU 34	OFF
-*-*-*- Koran ali sveto pismo lepi knjigi dokler jih cerkev ne vzame za orodje obvladovanja množic. "Malo" bral Koran, ne razumem odnose islama do žensk. 1. Mohamed narekuje ali opisuje žensko kot tempelj življenja?? 2. Pokrivalo burka naj bi se uporabljal med molitvijo in se tako izkazalo spoštovanje do Boga !? Vse preveč pastirjev uči izkrivljeno božjo besedo. Velja za vse. ( cerkev d.o.o.) Tor…	OFF
-*-*-*- Rok Shiroka interpretacija je vazna, ne vsebina	NOT
-*-*-*- Ker hetero pari pa tega ne delajo? Kaj pa tisti par ki je do smrti pretepel svojo hci..pa oce ki je ubil celo svojo familijo+ŽENO nato se sebe pa miljon drugih primerov HETERO parov.. bravo vsi vi, ki ste zagovorniki zgolj takih.	NOT
-*-*-*- Kokrkol dragi moji nestrpnezi; DZAMIJA JE ;) ✌	NOT
-*-*-*- 😡😡😡	NOT
Bravo zoki bravo !!!!!	NOT
-*-*-*- Senaid Mrkaljević kaj pa je tu fasisticnega, oprosti senaid, tole je pa resnicno grdo mislenje	NOT
Islamiste financno podpirajo ZDA in tud zda so krive za begunsko situacijo....prevec se zda gre za nafto...	NOT
Upam,da jim jemljejo vsem DNA !	NOT
-*-*-*- Bravo predlog za se en referendum ki bo vsaj imel smisel. Ocitno ima drzava prevec denarja za referendume posebej ko se gre o clovekovih pravicah za kar GA NE BI SMELO BITI!	NOT
-*-*-*- Seveda je v glavi kdo je rekel da ni? Ljudje vendar ne počnemo vse stvari nagonsko kot živali. Ma kaj boš naredil če se celo življenje tako počutiš?	NOT
Socijalni podpori zanikarni drogirani nimajo odnosta ne postovanja ne vere ne obraza lepo prosim o tej podpori sorehodi se po Lj pa sam presodi nerecem da ne izkoriscajo to bosanci srbi hrvati vsii samo daj bolj mi opisi to da si gledu nase politike kako so vsee zafural	OFF
-*-*-*- Točno tk!!!	NOT
postrelat vse po vrsti!	OFF
Tone Gajšek mislim da si ti zadnji ki bo ocenjeval moje psihično stanje!!!!	NOT
-*-*-*- To da so cerkve na bližnjem vzhodu in to da mošej ni več v Španiji ali kje drugje v Evropi tudi pove nekaj a ne? To o njihovi strpnosti in bližnjem vzhodu ne razumem, de mi lahko to malo bolje razložite.	NOT
Kaj bo rekel Putin? :)	NOT
Naj jih kar tolčejo!	OFF
Svinjaki nehvalezni	OFF
-*-*-*- kaj pa posilstvo, dogovorjen zakon, pijani in nasilni starši... karma... haha saj karma deluje povsod potemtakem ni razlike kako in s kom, kdaj ... a misliš po tvoji logiki da se otok ki ga posiljujejo celo otroštvo ne bi raje oziroma smel odločil za boljšo karmo pri dveh ženskah npr	NOT
-*-*-*- cerkev v ZAE že 7 v državi in prav je tako!	NOT
-*-*-*-	NOT
Ruta? reče se burka butara	OFF
https://www.facebook.com/joze.povsic/posts/853034618111057?pnref=story	NOT
-*-*-*- Kdaj boste spoznali,da smo nič za te peteline,ZATO STOPIMO SKUPAJ...	NOT
Zacel se bo..ajmo jankovic izgradi tu dzamiju da bojo mel svojo lepo drzavico...dobr kar je usojen se bo zgodil...	OFF
Kje je zdej Adi Omerovic al kaj je un kurac od novinarja nej gre tja pogledat ce so metki ostri kot nasa ograja	OFF
UPAM DA JIH BODO ŠE ENE 20 ZGRADIL!!! ❤❤	NOT
-*-*-*- dosti se ze najde samo a slovenija zavaruj meje na fb... ostalo sej treba prepričat na lastne oči ! britanski in ostali mediji pa samo napihujejo kasni so mađari itd...	OFF
Ograja iz klobas iz svinjskega mesa....ta bi jih zadržala 100%	OFF
Mi je všeč :)	NOT
-*-*-*- Tvoj komentar pove vse o tebi tle se konca razum zacne ksenofobija nacionalizem in veliko slabeg po tvom komentaru sem preprican da si isti kot rasisti,nacisti in podobna ekipa!	OFF
Pravicna kazen = odstrel lezbicne golazni!!	OFF
To gamad treba nagnat	OFF
-*-*-*- No, pa razložimo: tudi če je to res, da se je to res zgodilo in vsi ostali mediji o tem molčijo, je to bolje, kot pa da na takšen način vzganjamo paniko. Zaradi takšnega poročanja povprečen Slovenec misli, da so vsi migranti posiljevalci. A to gotovo ni res. Senzacionalistično poročanje še nikoli ni prineslo nič dobrega.	NOT
Naj grejo živet v Celovške dvore pa v vsa prazna stanovanja ki so jih zgradil tajkuni	NOT
Koncno. Ce so ze ostale verske ustanove je cas tudi za damijo. Usi se molimo enmu bogu alahu.	NOT
Aha, spet vaši "anonimni" in zaskrbljeni bralci.... hehe nova24greznica	OFF
-*-*-*- Nisem sam tega sestavil...copy-paste je to od posta g. Damir Črnčec...to pa je napisal možakar Mitja Sabec Jakobsson, ki naj bi živel na Švedskem. Če pa imaš željo debatirat o tem z mano ti dam svojo tel.št. in se lahko dobima na kavici in debatirama ...lp	NOT
To je trojanski konj za Evropo!!!	OFF
TO CERAR TO PAHOR SIGURN JE JANŠA ZA ŽGAL	OFF
Moje mnenje po prebrebranih komentarjih je da so trije slovenci napisal svoje mnenje vi kot si sami pravite cefurji( ja preberte ce je to kdo od nas napisu ne ni) pa kar neki napadate.dej mal se umirte pa vsak nej gre svojga boga al pa alaha po svoje molt ne pa zdej neke razlike med narodi delat pa se zalt med sabo!!!!	NOT
-*-*-*- Bravo!	NOT
Ravno poslušam poročila. Novinarka sprašuje žensko, zakaj hoče v Nemčijo in ne želi ostati v Sloveniji. Njen odgovor: Slovenija je revna država. Pa si misli, kar si hočeš.	NOT
Ocitn nas ni vseh	NOT
-*-*-*- Tomaz Lebar ce bi praznovali v 68 bi bili le kmecka revna provinca Avstrije brez nobene industrije in nobenega omembe vrednega razvitega gospodarstva. Tako pa smo ustvarili podjetja, ki so imela 20 milijonski trg, itn. Ne hvala. Rdeca pravila pa so prisotna le v vasi shizofreni glavi.	OFF
Budale !	OFF
Bedaki	OFF
-*-*-*- Drži, sam take še nismo postavlali :P	NOT
-*-*-*- Arnela Burzić 👏🙌👍	NOT
Že odkrito grozi? Prepotentni, zaverovani v lastno veličino v Vladi in Parlamentu. Kaj pa resnost široke razprave, odgovornost Ministrstva za družino....ker je še pred kratkim Zakon padel na referendumu? Zapravljanje denarja vsake 2-3 leta na referendumih zaradi nesposobnost odgovornih v državi? Rešitev se bo našla - pa brez žalitev g.Erjavec - kako smo zabiti, nemoderni in zaplankani. Cel Družin…	OFF
Vsi ,ki ste tako pametni upam ,da vam sin pripelje domov zeta ,hčer pa snaho.In če imajo pedri pa lezbike lahko sami otroke naj si jih naredijo in rodijo druge otroke pa naj pustijo pri miru .	OFF
-*-*-*- Nesovrazm jih sam kradejo	OFF
Naj raje preprečijo pedofilskemu kleru stik z otroki	OFF
MARŠ GOLAZEN	OFF
Stari men so carji js bi šu tud u neko državo pa razfuku use😬😬😬	OFF
	NOT
Idioti ni kaj	OFF
-*-*-*- Ja pol pa jih bojo tukaj se 4 zraven nastepali.	OFF
kakšen je to narod da svoje lastne domovine ne brani.sram jih je lahko ko otrokom dajejo kalašnike oni pa stisnejo prpo!	OFF
-*-*-*- Svetujem vam kar naprej studij zgodovine...boste mogoce 1x razsvetljeni	OFF
Bravo koncno neki pametnega Druzina je mati +Oce = otroci tk da ce pa hoceta met dva moska otroka ga pa naj rodi.....ccc	OFF
No kdj se bo slovenija zbudila in dala reforendum za obdavcanje cerkva in da cerkev poravna ta reforendum !!!!	NOT
banda vse nazaj poslt ! mi jih pa se po tv z odprtm rokam vabmo !!! ne smemo dopustit da se to nardi zapret meje !	OFF
-*-*-*- Premirje je peace- to sva že obravnavala dumbass hahaha	NOT
-*-*-*- https://youtu.be/KFt19_iYi8k	NOT
Andrej, starš je starš, si ga ne izbiraš sam, je tako? Vse bi blo lepo in prav, če Slovenija oz. ljudje v njej ne bi bli tko zaplankani, kot je velika večina. Motijo jih invalidi, motijo jih homoseksualci, moti jih drugačnost na sploh. Zakaj že? A kdo komu ž	NOT
Madžarska vojska ima povelje streljati na vsakega, ki se približa ograji na meji. Sem prepričan, da je Orban to omenil tudi našemu Cmerarju.	OFF
-*-*-*- ti dam cisto prav samo eno pripombo imam tukaj .upam da nisi za ali ...?	NOT
-*-*-*- Kdo pa tuki otroka, sprasuje, kaj si zeli,,, a bi si posvojen otrok, res zelel, imeti starse, ki sta geja, ali lezbijki, kako se bo otrok, pocutil ko bo izvedel, da ga je bioloska mati dala posvojit, gejem, al lezbijkam,	OFF
https://youtu.be/dCOO_ynEFLc	NOT
@Sandi ... Joj, ne s tem dojenjem. Cel kup otrok poznam, ki so zavračali mamino mleko ali pa ga ni bilo dovolj in so pač pili umetnega in so vsi normalni. To NI izgovor! Če bi jaz imela za partnerko žensko in bi imeli otroka, bi poskrbela za to, da bi bil otrok samozavesten in zdravo vzgojen. In da se ne bi oziral na to, kakšne neumnosti govorijo drugi otroci. In verjamem, da so tudi otroci zados…	NOT
Nikol ne ves	NOT
-*-*-*- Moj dedi je za take smrduhe 500m pod zemljo delu,da vi lenuhi lahla zj po velenju lazite!!!	OFF
Takoj jih zmetat v ljubljanico	OFF
Pri 2:20 pa se dobro zamislimo vsi... https://www.youtube.com/watch?v=tTF0Q1Le5WE	NOT
-*-*-*- Ni vazno Denis katere vere si,samo da si clovek. In ti si😊 Hvala za ta zapis in vsaka cast	NOT
-*-*-*- Spoštovani Matej, podala sem svoje mnenje na očitno fejk novičko, ki brez enega samcatega dokaza obtožuje določeno skupino ljudi, sama ne obtožujem nikogar ravno nasprotno v znani mantri oboževalcev ljubljenega vodje počneš ti in ob tem skrivaš lastno identiteto za sliko risanega junaka in najbrž tudi za izmišljenim imenom, si pa vsaj toliko kulturen sogovornik, da se ne poslužuješ kelt i…	NOT
Kje so sedaj zaščitniki teh podgan takoj se naj prostovoljno javijo da jih pomirijo....rad bi jih vido...	OFF
-*-*-*- :'( misls da was je se 1 mil? :O	NOT
-*-*-*- Dovolj. Vse lepo	NOT
Pederska drzava pederska vlast..nc novega	OFF
No se je ze zacelo tak lepo pocasi bo tega vse vec.	OFF
-*-*-*- tudi jaz sem samohranilka pa se ne hvalim tukaj gor kot vi z dzamijo ste pa res pohvaljeni kot le kaj naj rajsi za lacne ljudi dajo kot pa da tukaj delajo neko propagando	NOT
-*-*-*- Dej mi prines jagodno	NOT
Sam pobit zakurt bagro	OFF
Škoda besed , komentirajte pol k se bo vse tresl.........	OFF
-*-*-*-	NOT
-*-*-*- Hehe ja ful jih je v sloveniji meybi v zivalskem kej malega najdes.	NOT
-*-*-*- Velik se manjka Slovencem,velik..	NOT
-*-*-*- Kdo je izdal domovino??!	NOT
-*-*-*- Sara kako mislis to v Bosni so cerkve. Pa v Bosni so bili kristijani in prvoslavci pred muslimani ali se motim	NOT
Sami domoljubi,borci za domovino.Uboga slovenska prihodnost	NOT
Bravoooo... Ponosen da sem Ljubljančan...	NOT
Delam za 655€, najemnine imam 400€, že 10 let se vpisujem na razne liste za neprofitna stanovanja....nikoli nič....zdaj bo pa tale golazen prišla in dobila bivališče, brezplačno hrano in ne vem še kaj....e ne a!!!!!! Kaj res bomo slovenčki vedno hlapčki????? Treba je na ceste it in povedat oz. pokazat kaj si mislimo o tem......	OFF
Žalostno...upam, da se rezultat obrne	NOT
-*-*-*- Te so te pa tam sprejeli.saj je vseeno.kaj se pa pol brigaš za nas?	NOT
Eu oblast in vlade se obnasajo neodgovorno do vseh prebivalcev. Nas je upraviceno strah. Ti ljudje so od rojstva v druavah, kjer je vojna, nasilje v imenu vere edino kar poznajo. Zal poznajo samo govorico prisile ,ustrahovanja. On tako se potrebno do njih obnasat.	OFF
-*-*-*- Nevenka Fišer zapoj si pesmico...ljubi, ljubi vse ljudi, slejkoprej boš ljubljen tudi ti...vsi smo samo ljudje, žal tudi ti.	NOT
-*-*-*- Vse jasno Bojan samo Ni potrebno govort o zivini ce so pa ljudje	NOT
-*-*-*- Niko Robinščak evo za tebe https://youtu.be/QiC9enOjiBc	NOT
Matic pejd se obesit itk nas je ze prevec	OFF
-*-*-*- pejdi u kurac idiot	OFF
Za otroke gre? Da vas ni sram uporabljat te besedne zveze! Kje danes pomagate otrokom/kje ste jim včeraj pomagali? Kakšne načine uporabljate, da bodo imeli otroci lepšo prihodnost? Da bodo varni in srečni? Štejejo DEJANJA, NE BESEDE draga kolacija Za otroke NE gre, temveč za princip, za našo idejo!!!!!!!!! Otroci so lačni, tepeni, ponižani, psihično zlorabljeni ta trenutek, vas pa skrbi kako bost…	OFF
IDEMOOOOOO	NOT
Ste prepričani, da ni slučajno tako kot v Frankfurtu za novo leto? Danes žal niso več časi, ko bi medijem lahko verjeli na prvo žogo! Od koga pa je ta množični medij, Nova24tv.si ?	OFF
Jankovic je dober pokasiral za tole "lepotico"...	OFF
-*-*-*- ....vsi sereste po teh muslimanih...zakaj js kot ateist nebi po tebi...kaj če bi bli tej ljudje krščani bi mel isto mnenje...ali te moti ker so musliči...si kdaj prebral koran...mislim da nisi...koran,tora in biblija je vse isto...	OFF
-*-*-*- Imajo pa ziher kaj takega kar bi bilo koristno za Ameriko...	NOT
O prebrano prebrano!! In nekaj členov je spornih! In ti členi so pomembni ker ne moremo kar tako enačiti normalne družine in istospolne!!! Pa nismo nestrpni, zakon ni slab, ampak treba spremenit tri člene. Podpirat je treba normalno družino in nove otroke!!	OFF
Takoj na vlak ter tja od koder so prisli.Na stotine slovencev je lačnih, ne morejo preziveti iz meseca v mesec.Ljudi mečejo iz stanovanj ker imajo premajhne pokojnine,da bi lahko plačal. A nismo mi na prvem mestu,da bi za nas poskrbeli.	OFF
Že tukaj zavajajo z številom mrtvih.Na CNN so ob polnoči vedeli dabve mrtvih več kot 150.Zahojenci lažnjivi.	OFF
kaj še čakajo naj takoj ustavijo če pa nočejo razumeti naj jim pokazejo kaj jih čaka če so brez povabil prispeli adijo ali pa	OFF
-*-*-*- Daniel Debelak... Lepo si objasnu... Sam si pozabu, da to razlagas folku, k so mu jasne stvari, ki tebi niso, ima najsrecnejse otroke z lulcki... ;) Sej je lepo vidt tvoj trud... Ampak fora ignorantnega folka, je ravno to... Ignorantn je. Ljudje k zvijo v mehurckih, zmerej zivijo v mehurckih. Pa pustmo zdej, ali je trans ok oz ne... Ni tako simpl odgovort na to vprasanje... Sam kot vids l…	NOT
naj kr grejo ze zdaj k njim v islam zivet!!!!!!!!!!!!!!!!!!!!!!!!	OFF
Pa kaj še!! Najprej je potrebno pomagat našim državljanom,tistim, ki so resnično potrebni pomoči...	NOT
-*-*-*- Vsak ki zivi v Evropi , mu po vsej verjetnosti ni vseeno, da se dogajajo te stvari, ane ?	NOT
Delo osvobaja.	NOT
Okej ena stvar: 1.Kdor je komentiral in še bo tukaj proti cerkvi je najbrž lezbo al pa peder al pa homoseksualc 2.Kdor je za cerkev je pa za normalno družino se pravi za moški+ženska,ki imata svojega otroka.	OFF
-*-*-*- Kaj mi ki smo po 30 letih ostali brez sluzbe in prezivetja so nam ostali le krediti in nismo begunci nas pa nihce ne vprasa kako bomo preziveli in ce sploh lahko zivimo..Zivotarimo in hodimo cez mejo na delo na sara leta da sploh prezivimo,briga koga za nas?? Ti begunci so pa muslimani in boste videli kaj bodo delali z nami cez 2 leti ali se prej,sMo naj se dobro ognezdijo in udomacijo...	OFF
-*-*-*- Turčine kaj ti meni grozi??	OFF
Dajmo bit ljudje ne živali. :/ ne dam jim prav kaj počnejo in hkrati jih ne obsojam. Sploh pa za otročke, ki niso nič krivi:(	NOT
bravo politiki prfukjeni dajte jim gradove zgradite jim sajnske hiše najbojše službe tu pa vam slovenski narod trpi proklete nesnage pisarniške	OFF
-*-*-*- Tudi zažiganje čarovnic v srednjem veku je bilo nekaj cisto normalnega...	NOT
-*-*-*- Zakaj bi bežali v revnejše države če pa imajo v Evropskih državah 100 × bolše pogoje za življenje.	NOT
iz kje je prišel zračna line domov	NOT
Ma jebem jim mater. REFERENDUM. NE SPREJMEM TEH LJUDI V NAŠO DRŽAVO. NOČEM.	OFF
-*-*-*- jel si baba al si ded	OFF
-*-*-*- Tadej Holešek bravo 😂	NOT
Najprej vsi dokumente vn pol pa da vidmo kolk je beguncev realno	OFF
-*-*-*- Hehehehehehehehehehehehehehe 😅 #BRAVO! ;)	NOT
-*-*-*- Ka sj to maš mogoče prav da vas vse v isti koš mečem kar ni prav oprosti ampak res srbija sploh zelo slaba izkusnja ampak bolgarija je bla pa top ampak ne razumem te nastrojenosti proti sirijcem, k sm js izrazu nestrpnost do muslimanov v osnovni šoli so me vsi obsojal pa sm se navadu da pac tud oni morjo bit zakaj pa ne bi bili	NOT
-*-*-*- Valentin Marcic - seveda v begunskem taboriscu,skupaj se z 2 miljona beguncev in ker EU ni reagirala na prosnje Turcije vsa ta leta,so odprli meje in spustili beguncev EU - zakaj merklca ni zahtevala zascite Shengna v Grciji,pa povprasaj njenegalakaja Mirkota	NOT
-*-*-*- Blaž Štremfelj pa ti si butel na kubik res. Mal se izobražuj pa se pozanimej kaj je pedofilija kaj homoseksualnost.	OFF
Groza	OFF
-*-*-*- Uglavnem pustmo otroke raj v sirotišnicah, sigurn jim bo tm bolš kot z dvema očkoma? Oh Slovenci... Jst se vsak dan nasmejim vaši primitivnosti :D	OFF
-*-*-*- Ga.Lucka Lučka Sinčič to se bo zgodilo ....v nasi vasi ze sprasujejo ljudi , ce ima kdo prazno garazo , sobo al kaj podobnega ...pa ljudje nocejo tega , za noben derzavni denar !	NOT
-*-*-*- Da	NOT
-*-*-*- amen	NOT
-*-*-*- zabari zategjeni	OFF
Če ne bi bilo ver in ideologji, bi bilo manj vojn.	OFF
-*-*-*- Daj mars, fukamo se mi zadosti. Sorry, ce nimamo 9 frocov tak kot ste to drugi vajeni. Mi mamo tolko otrok, za kolko smo sposobni skrbet. Ne pa tak kot vi, ki bi jih meli 20, če bi jih vasa zena lahko rodila. Pol pa se prosijaci po cestah ne?Ja super. Begunci, domu!	OFF
-*-*-*- A lahko navedes vir teh studij?	NOT
Jaz sem to kar sem in bom ostala to kar sem ! Slovenka ! Rute bi morale dati dol,takoj ko so vstopile na našo zemljo!!!	OFF
-*-*-*- ti se obriši !	NOT
ti slika vse pove kdo je za njih!	NOT
Ja pa kaj se?! Pa dobro slovencki moji se bomo mi uprli ali samo gledali in cakali da nas nasi politiki z njimi zamenjajo?!	OFF
-*-*-*- ja, žalostno da obstajaš.	OFF
Naslednji teden bomo začeli zbirat podpise za prepoved katoliške cerkve v sloveniji pod sloganom za otroke gre. Aktivno podpirajo pedofile in jih ščitijo pri njihovih dejanjih. Aktivno jih prikrivajo in skrivajo. Torej ZA OTROKE GRE.	OFF
bravo.....	NOT
Pripadniki Islamske države izbrisali z obličja zemlje starodavni tempelj v Palmyri v Siriji in obglavili 81 letnega arheologa. 🌿😢	NOT
Fajn:) še kašne teroriste spustit v državo. Slovenija je tko mala država in že cela u k***** zj pa še tej bandi odpirat vrata pa jim pomagat!! A za nas pa nobenga truda!!	OFF
-*-*-*- Dušan in Boris vidva sta ovčke oba z hudim motnjam	OFF
na Prešercu se bom razstrelila 25.09.2015 vsi islamisti in podporniki vljudno vabljeni !!! Pridite v čim večjem številu da vas vzamem s seboj !!! Vabljeni tudi naši politiki !!!	OFF
le mejmo se radi!!!	NOT
-*-*-*- Govoriš traparije..Primc samo gasss!!!	NOT
Andraž Kovač, k sva se zanc pogovarjala :D	NOT
-*-*-*- jutri se pridruzi na šentilju- ti in tebi podobni pa bos srecna	NOT
-*-*-*- Zakaj potem mene sprašuješ če si sama veda o tem in ne govori da je to normalno, ker ni!! ženska ujeta v moškem telesu in zato se pač obnaša in oblači kot ženska (tega ne obsojam). Ampak zakaj si potem ne obrije brade, saj ženske je vendar nimajo. In to zame ni normalno, naj bo transvestit ampak ne z ene skrajnosti v drugo. To je pa samo moje mnenje, in tvoja razsvetlitev tega ne bo sprem…	OFF
-*-*-*- Vi "levičarji" ste prave pojave... V bistvu celi čas ližete Titovo sliko, mahate z nekimi mavričnimi zastavami, z nekimi rdečimi komunističnimi zvezdami, po drugi strani pa ne poznate dejstev (no, tu pride v poštev seveda razgledanost, poznavanje zgodovine ki je vi nimate in to je FAKT), da je Tito (vaš levičarski heroj) pošiljal v delovna taborišča tudi homoseksualce, na "prevzgojo" ali …	OFF
-*-*-*- Baba čorava	OFF
-*-*-*- Aleksandar Ratković samo da si ti samo budala BREZ DIPLOME in tvoj zemljak Željko Matanović.	OFF
-*-*-*- zakaj je to na 24ur lmao	NOT
Se spomnim časa, ko nas je bilo 50 na mariborski občini, pa so prišlo do zob opremljeni specialci in obkolili občino. Tukaj pa je koliko beguncev in koliko policajev?	NOT
-*-*-*- Zaradi par pokvarjenih Slovencev so vsi pokvarjeni. Si tako misli?	NOT
ŽIVAL NI TAKO HUDOBNA KOT SO TI BANDITI	OFF
Odjebite s temi pedri	OFF
tudi mi bi jim mogli izročiti potrdilo, da zapustijo našo Slovenijo v 5 dneh, ne 30.	OFF
-*-*-*- Tristan, kaj pa je to groza, pa še ne veste, zatorej ne govorite o grozi !!	NOT
Ni mi vsec in nic ne berem, kar je v zvezi saj ni ne zensa ne moski.	OFF
-*-*-*- Kristjani širijo krščanstvo in mir vsak dan z bombniki in droni!	OFF
-*-*-*- Sam Slovenščino si šprical v šoli :)	OFF
-*-*-*- Bostjan Petek, ce si se prepoznal v tem hitlerju je to tvoj problem. Kdo si ti da bos ljudi naganju kamorkoli?? Niko i nista. Tko da oladi malo..	OFF
-*-*-*- Že Hitler je reku da so Slovenci kot črvi, in po pameti in tko.	OFF
Samo streljaj, samo gas.	OFF
-*-*-*- Js bi ga dal kr za skos	NOT
-*-*-*- Antonio Borić slažem se sa tobom do jedne tačke...problem je interpretacija kurana tih takozvaih hodža. biblija je ista kad čitaš.	NOT
-*-*-*- 😂	NOT
Alesh Svechak, s tabo pa se je verjetno narava malo poigrala, ne?	OFF
Hell NO!!!	NOT
-*-*-*- hahah kako kulturo A kristjansko al janšistično???.Aja, kaj se dogaja okol???	NOT
-*-*-*- sodeč po profilki, se boš moral manj zakajat, in bo tudi denarja več, pa še glavo boš imel bolj trezno in se naučil zrelo razmišljat...	OFF
-*-*-*- Janšo na hitr zvolt bo vse tujce steru 😂😂😂😂😂	OFF
-*-*-*- Branko Safic Popolnoma se strinjam! Ne strinjam pa se s tem, da bi folk kar streljal, kuril ljudi, mlade slovenske mamice bi kar vsevprek klale... To pa je, vsaj zame, out of mind :) Midva se pa že razumeva...	NOT
lep nasmejan selfie i to sa dva prsta	NOT
-*-*-*- ZDRAVA PAMET	NOT
-*-*-*- Pogačar Andrej pa zna zmerjat, ne zna se pa obnašat, ha, ha, ha	NOT
-*-*-*- Tadej Gril Ne vem če bi vsi spoštovali njihove zakone, zmeraj in povsod se najde nekdo, ki ne bi, kar pa ne pomeni, da se na svoj način ne strinjam z tabo. Tanja Zrinsky med temi, ki povzročajo sranje so tudi dobri ljudje in mali otroki, ki se jim niti sanja ne kar je prav in kar ne... Valentin Marcic se spuščaš na njivo primitimcev z svojim odgovorom kar me niti malo ne moti, vsak ima pr…	OFF
visijo ko opice na vlaku to če bi si samo en Slovenc naredili ga takoj ovadi in kazovli tu pa se bojijo približati	OFF
Zapret jih med posiljevalce! Edina primerna kazen...	OFF
Stranka Desus se je ustanovila za previlegiranje pokojnine,bili so v vseh vladah,in vedno jeziček na tehtnici dosti dobrih stvari se ni sprejelo,če niso oni niso imeli svojega lončka polek,in to ni v redu za državo.	NOT
Primer žalitve in javnega spodbujanja sovraštva do kristjanov: “So stvari, ki jih je treba sovražiti. Po mojem mnenju je katoliška Cerkev v Sloveniji nekaj, kar moraš sovražiti. Jaz to čutim kot svojo državljansko dolžnost.” (Svetlana Makarovič, 6. 1. 2012)	NOT
-*-*-*- Torej so tudi vsi duhovniki pedofili Marjetka? Ker na žalost res vse tako kaže #nemorešverjetkakšnenebuloze	NOT
benti , benti . upam , da niso teh" ostrih ploščič " poškodovali , če je samo žica pol , ok..	NOT
naj imajo svojo đamijo,zakaj ne,tak kot tisti ki hodite v cerkev imate svojo,tisti ki nehodite pa tak samo kritizirate,saj je tudi prav da imajo imajo vso pravico,pa se sami si jo financirajo,nevem zakaj se bunite	NOT
-*-*-*- Sara Čufer, ki tako vneto zagovarjaš to drhal, da drugače ne moram rečt za njih(glej kak se obnašajo, na youtube-u imaš ogromno posnetkov, če gledaš le mainstream medije pa bog ti pomagaj, ker tam so same laži in manipulacije) peli si jih domov k sebi, enega daj pod pojšter, drugega pod pojslo, par si jih daj v omaro, nekaj jih natlači pod pojslo in kakega spravi še med noge, da ti malo u…	OFF
a je to. lolek in bolek.	NOT
live and let live!	NOT
-*-*-*- Sej SMC je v bistvu LDS ampak pod preobleko	NOT
-*-*-*- Ja kua ? Ni res ? Sej to ni normaln noben nebo kazni dobu pa se fotrala jih bo nasa drzava... Da bi pa js tkole sou na okn sedet pa da nebi dokumentu pokazu bi me zaprl u vojnik za zmer	OFF
-*-*-*- tako je MILENA to govorijo nedorasle osebe	NOT
en dan na 24kur govorijo tako, spet drug dan drugače.	OFF
Katastrofa. -.- kam gre ta slovenija? :/	OFF
	NOT
-*-*-*- zakaj bi mogu otroka ucit necesa s cemer se ne strinjam zato da bo ena subkultura pršla do svojega zadovoljstva? - to pove da nimaš otrok oz. da si še sam otrok....	NOT
-*-*-*- Jst tut	NOT
-*-*-*- Kozojebce in kamelojebce si pozabil, kaj pa to 🐖🐖🐖	OFF
Tole me je kar malo sokiralo upam da je fotomontaza	NOT
Ko berem komentarje, me je groza. Iz njih prav zaudarja po sovraštvu. Napake je treba očitati, nikakor pa žaliti vseprek!	NOT
No taj jim pa se kr pomagajmo...naj se grejo rajsi borit v svojo drzavo pa naj ne unicujejo nase...saj tak ko pravijo dobrota je sirota...in zdai mamo kar mamo!!!	OFF
-*-*-*- Po mojem mnenju bi blo treba VSE vernike sploh pa musliče kastrirat že od malega!	OFF
Večjih norcev kot so Švedi ni !	OFF
Zbrišite to dol, da ne bruham...	OFF
Podobno je bilo prav v Franciji leta 2005, ko je gorelo na tisoče avtov in je sledilo množično vandaliziranje in nasilje. Tudi tu jaz ne vidim prav nobene ideologije protesta(tega drugega "migrantskega") , razen praznega brezpredmetnega razbijanja. Še sami ne vedo zakaj so tam, in prav je da imamo Nova24TV, ki pridno skrbi za masovno spodbujanje neo-fašističnega razmišljanja "navadnih ljudi". Bra…	OFF
-*-*-*- Kontra bom naredu... In ti si prva začela se usajat v moje komentarje... Sem ti že rekel, da bom ravno kontra delal, kot boš ti glumila ! 😊	NOT
-*-*-*- težko, ker se že gradi al ne?	NOT
-*-*-*- to je tako daleč od gole realnosti, da boli. bi pa prosila, da me nehate poniževat, saj se tudi jaz z vami na tak nivo ne spuščam. lgbt parade so tu, da opozarjajo na dejstvo, da so ljudje danes še vedno močno diskriminirani na podlagi njihove spolne usmerjenosti. zahtevajo, zahtevamo enakopravnost pravic. če vas moti, naj vas. vendar je tak odziv popolnoma neprimeren. pravkar se je zgodi…	NOT
-*-*-*- rajši imam SDS kot pa tebe , iskreno ! v zemljo se zabij, pa saj mi že tvoja slika pove da si navijač SD rdečkarjev, prokleti komunajzarji , crknite, smrduhi rdeči	OFF
-*-*-*- Ti zmesanka bos med prvimi zrtvami...	OFF
Lepa je 😊	NOT
pa kaj tej babi ni jasno za svoje naj poskrbi baba	OFF
-*-*-*- Se strinjam, Danijel. Levi mediji to delajo ves čas, vendar pa po mojem mnenju ni nobena rešitev, če jih desni pri tem posnemajo. Sicer pa vsi ljudje v vseh službah delajo za denar, pa so eni kljub temu še vedno profesionalni - in s tem še bolj uspešni! To ni noben razlog, da mediji ne bi mogli bit ...	NOT
Še bol bojo tote boge vlake uničli.	OFF
O šit.	NOT
No ja pa sami moški ste a ne?	NOT
Take hude lobije, kot je homoseksualen, bi bilo treba razbiti, ker to ni za nikamor. Ljudje imamo pravico vedeti resnico! Če Nova TV piše resnico, potem ji vsaka čast. Če je to, kar pišejo izmišljeno, potem bi bilo pa potrebno ukiniti Novo24TV.	OFF
-*-*-*- Maja Kralj Si se poročila spremenila preimek in misli da nebomo vedli da gre za eno isto žensko khm moškega ki pod lažnim profilom provocira... :D :D	NOT
-*-*-*- Pazi ne oniiiii moja vera je v men ne oniiii	NOT
-*-*-*- Res,naj ta referendum plačajo vsi verniki in fari,ker so tako otrocoljubni,ne pa plačujemo mi,ki nas se to ne tiče,.	NOT
-*-*-*- Tako vračajo gostoljubje !	OFF
Naj se vrnejo od kje so prisli!! In sugirno ne grejo v evropo za brezveze!!! Neki cil majo!	OFF
ta novinarka bi se morala najprej naučiti slovenščine, da ne bi kar vse po vrsti tikala, drugače pa vidimo katera tv je to posnela, ŽALOSTNO	OFF
-*-*-*- Kaj pa je ”normalno” in po kateri specifikaciji? Nekaj za ene, nekaj za druge. Torej se ne repenči na pamet. Svet je kakršen je in tak je ”normalen”.	NOT
če se počuti ženska s tem ni nič naroe, sam komad pa res ni bil za zmagat	NOT
Ali bomo vzeli vzgojo otrok v lastne roke, tako kot so nas vzgajali naši starši in njih njihovi, po srcu in roditeljski pameti, po zdravem razumu pred vsem ali nam s temi evropskimi in še kakšnimi konvencami o otroških pravicah, bodo vzeli lastne otroke in mi bomo samo mašine za rojevanje. Oni nama govorijo kaj otrok mora, prej pa so nas vprašali, če dovolimo. Zdaj nas posiljujejo z homoseksualno…	OFF
In s takimi imet milost. Samo na vislice	OFF
-*-*-*- Ni dolgo nazaj ko smo se tudi mo borili za nasio samostojnost....... tudi imeli izbeglice ki so sedaj zavestni slovenci.....upam da imajo slovenci se malo soli v glavi in pomagajo kjer se da in kolikor je mogoce ce lahko podpiramo vlado ki nas pogublja inn pelje v siromastvo in bedo pomagajmo tistim ki so prehodili kilometre in kilometre da bi lahko preziveli TREBA dobro premisliti kako s…	NOT
mitraljez in pokat to golazen	OFF
Ko se pa župniki kardinali in podobni dajejo dol z otroki pa je vse OK in nič ne piše Nova TV o tem a???3	OFF
-*-*-*- Js pa jurc	NOT
Slovenci si nebi mogli privoščit bega za več tisoč E....to bi si lahko privoščili le tajkuni....	NOT
No ja ....sam lokomotivo je treba obrnit ...in problem resen	OFF
Blagor štajercem!😂😜😂	NOT
kaj delajo policaji v izadju, kot vedno samo jajca praskajo	OFF
Mislim na komentarje pod naslovnico!	NOT
-*-*-*- Clovk pisem tko na hitro delam ves! Zdej pa se se gremo pravo pisne napake itak ves kaj hocem SLOVENIJA!	NOT
-*-*-*- Najaci smo majkemi... to se zdj ze ve!!	NOT
Bravo (y)! Pri nas raje razmišljajo kje nam bodo še kaj pokradli pa se nimajo časa s takimi ukrepi ukvarjat.	OFF
-*-*-*- Kaksen emigrant ce si v nemciji EU je danes nasa drzava zivimo kjer hocemo v EU setamo se z osebno iskaznico v EU ne niso to emigranti pac drzavljani clanic EU....	NOT
-*-*-*- Janežič postavi se v vrsto in se potridi narediti kaj,bomo videli kako se boš počutil,ko bodo taki kot si ti,pljuvali po tebi,ko še nisi naredil nič....Razmisli preden pljunek spustiš iz ust!!!!!!!!!!!!!!!!!!!!!!!!!!!!!!!!!!!!!!!!!!	OFF
ja, sto ljudi sto čudi!!!! izgleda da je s svojim videzom ponosna in zadovoljna.....	NOT
-*-*-*- Peter pa Anc hy....vama zgleda nic ne manjka....a tata pa mama sta situirana?? Pa sta se vaju popedenala....vzamete si enih 10 "sirijcev" domov pa jih hranita.....pa glede na to, da sem neozdravljivo bolan in delam pol delovnik brez bolniskih imam pravico tudi kaj reci....ne sodita drugih po sebi.....	OFF
-*-*-*- https://youtu.be/CSHenSfLh2s	NOT
Divjaki :S	OFF
Kdo je to???????	NOT
-*-*-*- Tako se deklarira sama. S tem, da je lahko izračunat koliko je bila Kresalova stara leta februarja 1992.	NOT
-*-*-*- Jože Ferencek hvala jih ne rabim teh drekačev sam si jih povabi v spalnico za družbo,jaz imam ENEGA SEXY AMERIČANA že kar nekaj let ok,in ti mu ne sežeš niti do gležnjev proti njemu ti izgledaš kot oskubena kura	OFF
Zanimivo da Trump bolj ve kaj se tam dogaja kot oni sami...	NOT
Jao smo podložni narot: kak se lepo država in državljani upogibamo ~me pa res zanima a bi oni nam doli tudi za kristjane in ostale vernike naredili cerkef~~~a ja / to pa ne! Aha lepa igra kar prilagajajte se ~ smo tak že mešančki ,ki pobiramo vse! Ja ful lepa Složamija~ Lp	OFF
-*-*-*- Pitaj mamu ko ti je tata..a slanina moze proc..:-D	NOT
Vse službe na območju občine Podlehnik.	NOT
Predimenzionirana katarska širitev vpliva v osrčje krščanskega ozemlja. Mi si kaj takega nebi nikoli mogli privosciti v katarju. Samo bebci tega ne dojamejo. So pa pri nas v vecini in indoktrinirani s pomocjo multi kulti placancev. Jar pa nikakor ne pomeni da zmerni in v nase okolje kulturno vključeni muslimani ne zasluzijo dzamije za izpolnjevanje verskih obicajev. Nestrpne izjave njihovega dlov…	OFF
-*-*-*- PahHahahahhahahahahhahahha..... Pa ne morem verjet, kaksne budale obstajajo!	OFF
In kako gejevske poroke uplivajo na rodnost ... kaj hoče rečt da so poroke krive da so ljudje homosekualci ....če se ukinejo poroke še ne pomeni da se bo ukinila spolna usmerjenost ljudi in povečala rodnost .....ta logika ne štima	NOT
kako prav pride zelezo ki ga ukradejo madzari za njih bi trbelo zapreti mejo umazan madzarski narod sramota tudi za nekatere slovence da so lahko brez srcni to teh ljudeh	OFF
takoj brez uprasanj napodit domov.	OFF
-*-*-*- zakaj je potrebno graditi cerkvene gradove,tudi doma lahko moliš,predvsem pa je pomembno ,da živiš pošteno in da se držiš "božjih zapovedi".Cerkev je sama trgovina,in edina njihova molitev je ,da izvabijo čim več denarja od vernikov.Ne pustite se voditi,raje razmišljajte z svojo glavo!!!	OFF
-*-*-*- Saj v eu ni mej ...so samo vrtički ..in pičke od politikov .	OFF
in vi še protestirate proti beguncem?? SDS - ovci... ali bol SS - -ovci???? Drgač pa... fake njus pa take... to pa znate "šerat" med narod...	OFF
Nek se znaaaa da nas imaaa elhamdulilaaah ... 🙈🙈🙈	NOT
Pa ce bi bla vojna bi mi ze zdavnaj najebali....tak se vlada in ostali pametnjakovici devajo....prej bi se folk iz oddaljenih koncev slovenije zdruzil.....slovenija v kurcu. Neorganiziranost totalna.	OFF
boli mene k za dva ko se porocita,,kaj ko bosta posvojila otroka??kaj ko bo otrok odrasel, in reko kje je mama,si ti moja mama al ati sramotaaaaa mrssss	OFF
Lepo je odgovoril g.Merc kako je po zakonu, Vi pa s svojimi "bombastičnimi" naslovi bolje nehajte plašiti ljudi..... in seveda, bi vpisal otroke tja, raje kot da berejo idiotizme, ki jih pišejo taki kot vi ....	OFF
idiot !	OFF
-*-*-*- A si jo želiš ??	NOT
ni šans da dam to na glavo,sem ponosna na to kar sem,svojih korenin pa pod nobenim pogojem ne zatajim.	NOT
-*-*-*- "govnarke vse lezbične babe" ? :)	NOT
-*-*-*- Kam drugam jih preusmert. Mi smo ze tak u dreku. Zarad njih bomo pa se bol	OFF
-*-*-*- KEKCI OPRANIH MOŽGANOV GLEDAJO OD KOD PRITEKA DENAR🐣😴	OFF
-*-*-*- sem ponosna nacijonalistka	NOT
-*-*-*- Žal mi je, ker bom tega Damjana prijavil za ilegalni transport preko meje......jebi ga.	OFF
sebastjan a mi smo pa lahko sestre poslal ? uno je katastrofa ne pa to k je zmagalo bradato bitje drugace pa ja nimas kej svet gre u picko materno !!!	OFF
-*-*-*- Torej ce prav razumem, heteroseksualec se nima kaj druzit ali clo it recimo na kavo k homoseksualcu, zanimivo heh.	NOT
V muslimanskih drzavah so povsod cerkve zravn dzamij, in pol k se ena dzamija postau drgje, nedaj boze folk misl da jim je konc lajfa...	NOT
kmalu bo zima ja, če bo potrebno bom dala kakšen šal ,,,,,tisti pa ki pride k nam bi se moral prilagodit nam ,če ne naj gre od tam ki je prišel ,naj nam ne nakladajo ,ki smo že naloženi s tem zadosti	NOT
-*-*-*- https://www.facebook.com/OfficialBritainFirst/videos/697860583692539/?pnref=story kultura?	NOT
Strpnost, enakost, sprejemanje drugačnosti, spoštovanje drug do drugega, pomoč ljudem v stiski - to je Slovenija, ki jo imam rada in želim, da taka tudi ostane. Ne podpihujmo sovraštva, ker to nikomur ne koristi. Spoštujemo vse vere in ljudi, ne glede od kod izhajajo. Imejmo se radi in bodimo predvsem človek človeku.	NOT
-*-*-*- pa piranhe pa bo mir	OFF
-*-*-*- Obozujem rusijo filme pa se jace!	NOT
To bo največja kazen za Ljubljančane	NOT
Zadeva res kliče po toleranci do vsega, kar se zdi drugačno. OK strpnost do drugačnih. Kje pa je toleranca do narave človeškega bitja MOŠKI - ŽENSKA ... resnično kam ????? gre svet....	OFF
-*-*-*- Ja fajn za njega 😃	NOT
Otrok potrebuje očeta in mama in pika........	OFF
-*-*-*- Adis Husić kaj pa je narobe napiso gospod dejan po moje prov nič ker se vsi kličejo ekonomski migranti dejan maš prov	OFF
Dobro dosli migranti v Trbovljah...posljite jih k nam 😃	NOT
Kaj ga je LGBT povabila?	NOT
-*-*-*- jaz bi bolj rekel indoktrinirani možgani tega ne dopuščajo	OFF
-*-*-*- Jaz pa bi tebe v šolo poslal, da se slovensko naučiš.	OFF
Ja pa kaj se no	OFF
Umsko sprevrženo	OFF
Upam da bodo tudi ti aktivisti zapustili slovenijo.	OFF
-*-*-*- Sit ne bo nikoli razumel lacnega. Tudi ne tistega, ki se trudi za minimalca, pa si ne more privosciti doma... Mislite, da je Slovencem tako lahko najti sluzbo doma? Se tezje bo tem migrantom, ceprav se podajajo v suzenjstvo, cesar oni se ne vedo... potem bodo razocarani in iz obupa bodo delali stvari, kot so se dogajale v Belgiji, Franciji... ko so pozigali avtomobile in unicevali zadeve.…	OFF
Evropska drža je, da prvo poskrbi za svoje državljane.	NOT
-*-*-*- Robert dej ne seri o mami in tati; kar imam sem ustvaril sam; brez investitorjev in brez vez; verjetno sem samo v zadnjih 2 mescih plačal več davka, kot ga boš ti v celem življenju; googlej LACEnano	OFF
Boljši da mi ne potrka kdo na vrata.....jih požene v p..m...	OFF
-*-*-*- Ja tako je vsepovsod , vem da v Nemčiji Švici itd so begunci dobro preskrbljeni , recimo bolje kot državljan države ki si vse davke prispevke plačuje sam , medtem ko begunec je oproščen, pa še denarno pomoč dobivajo. Oziroma tako je bilo do zdaj . Nisem jaz pisala zakon. Vendar ne moremo zato biti nevoščljivi in egojisti. .	NOT
Res ne razumem kaj imate ljudlje tolk proti homoseksualcem. A če bi bila jst zaljubjena v človeka ki ima penis med nogam je okej , če bi pa ta človek meu vagino bi blo pa to vse narobe, cela naravna katastrofa 😂😂😂 res kot da smo v kameni dobi. Srečno vsem parčkom ! Veliko ljubezni ;) ✌	NOT
Ker imajo drugačno, nižjo kulturo kot pravi arabci, muslimani.Tako sami pravijo.	OFF
-*-*-*- Matej Mlinarič ravno mi smo poklicani, da ustavimo miljone migrantov. Fuj vlada, aneda? Pozabljaš pa, KDO JE VZPODBUDIL ISLAM k SVETI VOJNI: KRIŽARSKA VOJNA TRAJA ŠE DANES! Zahvali se cerkvi!	OFF
Ljubezen med materjo in rojenim otrokom je nepojemljiva in to sem sam doživel tri mesce nazaj v porodnišnici, ko mi je dekle povilo prvega otroka :) zato geji in lezbijke spizdite, ce ga ne morte naredit si ga tud ne zaslužte dobit !	OFF
Žig na čelo takim "dobrim ljudem" naredit evidenco in ko bodo migranti spet razgrajali, kršili JRM, posiljevali in kradli jih samo odpeljat "dobrim ljudem" pred bajto...😎💪🏻	OFF
-*-*-*- Mojca Zupančič Naivnost in nevednost ne pozna meja. Brez znanja je clovek pac en ubogi revez ,ki se druge prepricuje v svoje zablode. En verz ti bom dal, za domaco nalogo pa preberi koran pa suro. NAMIG: Taksnih verzov bos nasla se veliko Quran (2:191-193) - "And kill them wherever you find them, and turn them out from where they have turned you out. And Al-Fitnah [disbelief or unrest] is…	OFF
-*-*-*- Sej oni nocjo v vaso drzavo oni hocjo sam mem it 😂😂😂	NOT
za takle je,za zdravstvo pa ni dnarja,kdo je zdej neumen,.......	OFF
Biu je že čas za to. Sm pravoslavc in če se lahko jst molim bogu v božjem hramu in katolik isto tako si tudi musliman zasluži molitve v božji hiši ne pa v dvorani in nasvet za muslimane ne nasedite na te pravokacije pomembn je da se je začel gradit.	NOT
se ve	NOT
KAJ PA ČE BI KURA NA KURO SKOČILA.PA NEHAJTE ŽE PRELIVAT OGNJA NA ŽERJAVICE IN RAZDELJEVATI IN TROSITI SOVRAŠTVA MED LJUDI.MISLIM RES STE NAJHUJŠI SOVRAŽNIKI SLOVENIJE.BANDA	OFF
-*-*-*- Tudi jaz si ne predstavljam tvoj strpni prispevek, ko boš vzgajal ali že vzgajaš svoje otroke. Verjetno bodo tvoji "strpni" kloni.	NOT
Jaz se nisem imel namena oglašat, ampak ko berem glupe komentarje se moram! Muslimani jaz sem pa vesel za vas, upam da ste srečni, ker ste končno dobili to kar ste čakali predolgo! Vsak, ki ima malo pameti bo sprejel tudi drugega, pa kaj če imajo drugo vero, jaz imam veliko prijateljev muslimanov, srbov, slovencev, makedoncev, albancev in moram rečt, da ni razlike med nami! VSI SMO LJUDJE SAMO Z …	OFF
-*-*-*-	NOT
Upam,da bodo čimprej temelji popustili	OFF
-*-*-*- Draga Nika Knific tudi oni so ljudje :D	NOT
Koliko sovrastva, kdo so ti ljudje, ki pisejo in grozijo. Nimam besed. Ljudje brez srca.	NOT
-*-*-*- Burek zako ampkn sm ga sam kupu 😆😆😆😆	NOT
-*-*-*- kralju na enem commentu vc lajku ku na glavni temi hahahah	NOT
-*-*-*- No ja naš duhovnik glih nima slovesa, da bi bil pedofil, če je imel oz.ima ljubico....Bog mu požegnaj. K temu sranju morejo biti nagnjeni, kar, pa ne pomeni, da so vsi duhovniki pedofili. In ne pomnim, da bi koga nadlegoval med veroukom.	NOT
vse deportirat nazaj, v rusiji bi jih postrelil ob ilegalnem prečkanju meje!	OFF
-*-*-*- A imam lahko svoje mišljenje o tem ali ne?	NOT
-*-*-*- @ledinek spela ce te bosanec fuka nisem jaz kriv .kaka diskriminacija na slovenskem smo mi gospodar	OFF
To kar je hotela, je politična elita tudi dosegla - sprla je ljudi. Zdaj se lahko mirno naprej posveča " lastninjenju" in drugim nečednim poslom, namesto proti njim, sedaj narod protestira proti sebi.	OFF
-*-*-*- denis kapa do poda super si napiso	NOT
-*-*-*- jure. o pogojno resničnih osebah govorim, ker si nova tv in podobni "mediji" radi primere in izjave kar izmislijo. pa pustimo to, je povsem verjetna zgodba. seveda je zanemarjanih otrok ogromno tudi v lgbt družinah, a obstajajo ravno tako tudi v tradicionalnih družinah, v enostarševskih, rejniških...v vseh vrstah družin. tu ne gre za problem spola/spolne usmerjenosti, temveč za nesposobno…	OFF
-*-*-*- 😂	NOT
Ma ni šanse da bi Nova24TV jemal reso :)	OFF
poln kufer vas imam s temi begunci !!!!! Dokažite, da so begunci !!! Raje se ukvarjajte s tem, kako smo vsi v tej državi v riti, kako naši otroci nimajo dela, kako se težko živi !! Te si nekam vtaknite.. Vsi v tej državi so bolj zaščiteni od naših državljanov, za vse se bolj skrbi in vsi imajo pravice, MI državljanio te države, ki je bila včasih na vrhuncu in spoštovana, MI imamo samo dolžnosti i…	OFF
Klemen Vezjak Grega Gregor Črt Črnčec Gregor Toli	NOT
Ja se strinjam naj placa tist referendum k ga hoce met grem raj na per kakor pa na referendum	NOT
Tle gre zgolj za pravico imeti otroke. Drugace pa naj bodo in imajo pravice, mi je prav. A ce so se odlocili da se imajo tako radi so v startu vedeli da otrok ne bo. To je pac tako. Narava, a ne?	NOT
-*-*-*- A je tle slučajno kaj priseljeno grajenje dzamije al je vse plačano in ozemlje in dovoljenje ?? A je kdo koga ubil zaradi te dzamije ??? al pa uničenje druge kulture zaradi vzopona islama al gre samo zato da ima navadn musliman ustanovo v kateri lahko moli	NOT
-*-*-*- Bedak,poglej v slovar,preden pises take nagnusne bedarije,kaj je sodomija	OFF
-*-*-*- no mogoce Indija in njihove Krave :) *	NOT
Jutri ta vlak več ne bo vozn,ker so ga tak unicli.. Ce pa bi se mi tak pri njih obnasali,kot se oni tu,razgrajanja,huliganstvo ,nasilje..bi ze rezali glave! Gamad smrdljiva teroristična!	OFF
-*-*-*- Marija Marica Horvat , le čevlje sodi naj kopitar! Tvoja slovenščina je obupna ..... za kardelja je pa vseen kurc, če napiše SODRGA ....	OFF
500 😁😁😁😁	NOT
Pfuj	OFF
-*-*-*- To je v vasi glavi ja.zato pa imate taksno mnenje do nevernikov ;-)	OFF
https://youtu.be/KRIF8Vjcp1E	NOT
pametno naj jim naženejo strah v kosti to bodo tud slovencem samo hudimerja udarijo po tistih ko niso za begunce ker zagovorni voluherji se skrijejo v jazbino	OFF
Trobilo SDS je GAMAD brez čustev,ki vse objavlja kot "vodo na svoj mlin"! UBILI SO ČLOVEKA , PA ON BIL , KAR JE BIL ! KAJ VAM NI JASNO?????!!!!!! MI JE RES ŽAL , DA VAŠEGA LJUBLJENEGA VODJO NISO "NAPIČILI" (ćitaj spolno zlorabili,ne umorili)V ZAPORU ! Samo še to-nisem pristaš nobene politične stranke,ker so večina njih GAMAD,ki ni storila prav NIČ za nas navadne državljane.....SDS pa pri tem PRED…	OFF
-*-*-*- Oni jih imajo malo bolj redno kot občasno, pa nima veze. Pač se mi zdi pomembno, da če gre za neko resno poročanje, se spodobi, da na koncu vemo za koga je šlo. Glede tega ne delam razlik glede na idejno usmeritev medijske hiše - če je skropucalo, mu ne verjamem.	NOT
Vsak od teh aktivistov se naj zadolži in jih pelje na svoj dom in bo zadeva rešena,.... AMEN	NOT
-*-*-*- Martin ni problem v temu. Mi zivimo v drugačnem svet kje veljajo drugi standardi kot na arapskem pootoku. Napisati tudi v Bosni so cerkve je pa podlo,kot da stojijo zaradi tega ker je gospodična i njej slični osebno dovolila ker se je usmilila kristjanov. Drugace ne morem razumet kaj je hotela napisat. Saj je prav da je dzamija u Ljubljani ali v Sloveniji ce je tolk vernikov morajo imat s…	NOT
prvi strel naj bo opozoriln :D	OFF
kdaj bo čas ko se neka majšina ne bo vtikala in lobirala za zakon sebi v prid?	NOT
-*-*-*- Verjami da smo:)	NOT
Se pravi,glavni cil ti je bil ustanoviti stranko,da si poplačan za tvoj trud,bedno.	OFF
-*-*-*- Jaz samo upam, da ta POŠAST ne bo nikjer zabelezena kot kaka atrakcija	OFF
-*-*-*- Sebastijan... ne. Samo zato, ker prej ni imela zenske partnerke, ne pomen, da ni bila lezbijka. Se to ni nujno, kar pravi Nastja (torej, da je biseksualka). Lahko je ze od vedno lezbijka, pa si ni upala priznat, al pa sploh ni vedla, ker se pomisla ni na to, ker bi jo sicer vsi obsojal oziroma niti razmislala ni o tej moznosti, ker ni zivela v okolju, ki bi bilo tolerantno do takih ljudi.…	OFF
Nikoli mi ni jasno zakaj so na teh paradah vsi skoraj nagi in zakaj skačejo ko opice , to jih dela še bolj nenormalne, lahko bi se lepo oblekli in ravno tako hodili s transparenti okrog. Sicer pa meni osebno te parade gredo na živce zato ker so vsak teden v drugem mestu in vsakič jih po dnevniku objavijo kot da je ne vem kaka novica v bistvu ni pa nič vse skup je en pedravsanje	OFF
res je ljudem je treba pomagati ne glede na barvo koze itd...ampak meni osebno se ti ljudje nic vec ne smilijo .obnasajo se kot opice-se te so bolj hvalezne,ko jim ponudis hrano.Marsikdo od nas bi prav tako rad usel iz svoje drzave iz ekonomskih razlogov....pa ne moremo ...ti ljudje pa gledajo vse z viska .V Sloveniji ne zelijo ostati ker je menda revna drzava....sram naj jih bo...ce bi jaz bezal…	OFF
-*-*-*- TREBA SE ZGLEDOVALI PO MADŽARSKI....Za kar pa naši nimajo jaj.....	OFF
-*-*-*- OD NAŠIH IZDALAJLCEV SLOVENIJE	OFF
-*-*-*- Ne morjo ker koristijo hotel mama z vso postrežbo vred	OFF
Jaz mislim da vas pegla dejstvo da ne boste mogli vec bogi narod tlacit v telovadnice za bajram itn kako bi se zahodni svet zgrazal da v Qatarju za bozic trpajo kristjane v telovadnice. Pojejte se :)	OFF
Tej lepi punci bi rad povedal, da sem zudi jaz zrasel brez očeta, ki mi je umrl , ko sem bil star manj kot mesec dni. Mene in 4 leta starejšo sestro je vzgajala sama mama. In vzgojila me je v dosti boljšega človeka kot je ta lepa blondinka! Zaradi takih kot je ta bom v nedeljo šel dati svoj ZA!	OFF
-*-*-*- Tip je fasu 21 lajkov mater sej ne morejo bit politiki pametni ce je narod zabit ku tele	OFF
¸kdo bo plačal zdaj to škodo aja spet mi davko plačevalci dobrodošli v deželi kjer vlada krade svojim ljudem dava tujim..na svoje pozabi...	OFF
Jao.......	NOT
Že tako trpijo tisti ki nimajo vseh potrebščin in primernih oblačil kaj bo šele zdaj ko bodo ostali sošolci izvedeli da ima Janezek 2 očeta ali materi groza do gimnazije za tega otroka !!!! Psihično nasilje bo na vrhuncu ...	NOT
-*-*-*- Dean Lekše ja sjto in pol smo mi debili dejj model poglej svoje debilne in nesmislne izjave	OFF
Postrelit jih!	OFF
-*-*-*- drugace pa se obmetavajte z raznimi zaljivkami...	NOT
Dokler je samo ena in še to v Ljubljani, je to še, recimo da znosno.	NOT
-*-*-*- saj ne morejo iz bajte stopit brez da jih nebi nek idiojot napadal	NOT
Evo, s punco sva se en malo skregala, imava namrec razlicen pogled na skladnost notranje stanovanjske opreme. Res je, da sem sam rekel, da se v opremljanje ne bom vtikal, sem pa zelel, da je tudi malo po moje. Iz Avstralije sem narocil nagacenega kenguruja (cena je 2540€). Je pa precej velik, cca 2 metra. Ko je videla kaj je prislo po posti je njeno razpolozenje kljub pol litra vina upadlo. Zelel…	NOT
-*-*-*- Al pa tebe......	NOT
Ce bi imela zase za spodobno zivljenje bi vzela ali vsaj pomagala kaksni nasi druzini	NOT
Na kaj so pa ponosni???	NOT
-*-*-*- Jasna AsNa Brdar ne ne.. star sm biu leto pa pou..😅.	NOT
Tudi k nam so prišli... smo jih po hitrem postopku kulturno nagnali :)	NOT
-*-*-*- Kje si ti vidu cerkve po bosni ? Dol maste samo đamije.....	NOT
Spremljajte jih ja	NOT
-*-*-*- Seveda, zaradi mene lahko tudi misliš, da je Zemlja ploščata.	NOT
-*-*-*- pizda no tone	OFF
zakaj pa v ženskem spolu govorite če je moški?!	OFF
-*-*-*- tudi jaz nebi ampak dolgo rabite da si nekaj prevedete ne pisite taksnih komentarjev tudi meni ni vseno da si delate norce iz nasega naroda proti nobbenem nisem imela nic ampak kaksen odziv to pa nisem mogla verjeti sama hvala vas je ko pa treba kaksnemu slovencu pomagat pa ni denarja tudi jaz delam sama in sem samohranilka ampak tako hvalim se tukaj pa ne kot vi nekateri	NOT
[truncated: 4,351 more rows]
