# Supplementary material for: Investigating cross-lingual training for offensive language detection
Source: PeerJ Comput Sci. 2021 Jun 25;7:e559. doi: 10.7717/peerj-cs.559 (PMC8237322; doi:10.7717/peerj-cs.559)
Supplement: Supplemental Information 1 — **Review Only** The dataset splits that were used in the experiment for the Slovenian language [file peerj-cs-07-559-s001.zip › slovenian_splits/slo_val.tsv]

data	label
-*-*-*- klemen nevem ce so ze tej casi da pa danes ko nekdo pove doma da je gej so pa presrecni in veselice pripravljajo.. a danes pa ne ¨nastrada¨ otrok ko se v taki druzini rodi? ne razumem	NOT
Js bi to zrušu pa vse bosanca pa take vn izgnov iz slovenije d bi bli v slovenjiji samo mi slovenci	OFF
-*-*-*- Direkt tko!! Hjooo glava pece ko to poslusam/berem	NOT
-*-*-*- utihni provokator !	OFF
-*-*-*- ja sej je fino ja ma kaj se je mlad(a) sej fino ja ma kaj ces bolsga ja ma ja fino fino	NOT
Tudi v Sodomi in Gomori so se dogajale take stvari in je to Bog uničil , zaradi mene se naj poročijo , toda naj pustijo otroke pri miru , če hočejo si naj po naravni poti ustvarijo svojega otroka , aja to pa ne gre , ker dve ženski ali dva moška ne moreta spočet otroka	OFF
-*-*-*- Marjetka Miran Jaušovec ni najbolj nagravzna zgradba a na svojo picko si pa pozabila.mogoce te noti ker bo bolj obiskana.	OFF
-*-*-*- Oni bodo itak sli na varno	OFF
Jest jim bi pa dal ful nove sotore. Pol bi pa poklical novinarje da posnamejo objokane piromane k so dobil nov domek. Pa se vprasou bi jih ce lahk rtvslo prenasa njihov sveti obred. Naredu bi jim sotore z napihljivimi minareti. Tko uvozene made in china.	OFF
Prav našim političnim budalam.Postrelit to golazen pa še kakega našega politika zraven	OFF
-*-*-*- Pa kaj si nor mark me zanima kolko migrantov si ti videl jaz sem jih videl ze po celi evropi in vsepovsod isto sranje pa dajte no zaradi takih pa bo res prislo do vojne saj si jih vabite ko pa bodo pizdarije pa rep med noge pa pobeg in se bos ti ubog migrant... Pa daj no ne b.....	OFF
Evropski narod-to je TROJANSKI KONJ a se zavedate tega	OFF
-*-*-*- Vsi financiramo kot davkoplacevalci kaj oz veliko in nismo clani tega a ne?	NOT
Čisto vse migrante treba spodit nazaj neglede na kakšen način!	OFF
-*-*-*- K bojo ali cez cele upam da mate dobre vrate ketne za kluce itd	OFF
-*-*-*- veliko že, pa še veliko bom. Seveda sem nestrpna do nestrpnih :)	NOT
Marjanca Scheicher je pri tem članku opravila izjemno delo. Morda dobi mednarodno nagrado za raziskovalno novinarstvo, med nami pa nagrado za enega bolj debilnih zapisov zadnjih mesecev. Čestitke! 🍾	OFF
Danijel gamad si tud ti tu v Sloveniji .... se ti ne zdi?	OFF
-*-*-*- Sej se sam cerkvenjaki bunjo, pa čist noben drug	OFF
sranje .....	OFF
1000 beguncou v opanjah boji zavzel slovenijo? pol mamo pa res nesposobno vojsko	OFF
> To je €pa.	NOT
-*-*-*- !!!	NOT
-*-*-*- ...in kol v rit!	OFF
Govnarke vse lezbične babe	OFF
Glede na komentarje vidim da ima moski del precej problemov glede tega...kdo,kaj ,zakaj...jst pravim samo da si clovek...spostuj druge pa bo vse ok...so pa "drugacni "ljudje boljsi v tem kot pa mi ki smo "normalni"	NOT
-*-*-*- Kje pa piše, da ni levičar, desničarji smo vzgojeni v ljubezni družine in ne pobijamo ljudi, prav tako kristjani, malo si pospravi po podstrešni.	OFF
-*-*-*- Malo pa :)	NOT
-*-*-*- Misls da was je se 500.000? xD	NOT
Zakaj bi jih morali ekstra financirat. Oni so, tako kot mi ostali in koga briga.	NOT
-*-*-*- upam, da vas ne bo zraven, ko se bo en od teh *ta bogih* v kakem centru razstrelil	OFF
A se vi zajebavate.največje pokole v zgodovini so naredili kristjani v imenu boga a ste se uprasal kok drugih ljudi umre vsako minuto.ce se delite ljudi po veri ste pa zelo napredni.	OFF
-*-*-*- računaj name, na nas...	NOT
-*-*-*- Kora na kuro nikoli ne skoči,mavričar na mavričarja pa z veseljem,gospa!	NOT
Zoki-jevi bo-do pa nadzorni organ !	NOT
debili kakšne ankete delajo,ne morem verjet,haloooo	OFF
-*-*-*- ja sam to je bilo preseljevanje družin. ne pa da je 80% dedov, ostalo pa ženske in otroci	OFF
-*-*-*- Ja nasi veljaki politicni..... kao.... za svoj narod nej poskrbijo se za tega ne znajo golazen.... kr k cerarju nej gredo zihr ma veliko stanovanje... bedaki	OFF
HANŽEK KJE SI SEDAJ? MULARIJA GLAVO GOR IN TAKOJ SKOČITI IN POMAGAT ČE JE TREBA IN TAKOJ POLICAJE POKLICAT NE SE USRAT!	OFF
-*-*-*- ja pa sej meni je ful fino da se pogovarjamo o takih finih stvareh, kr če tk pogledaš, pa sej se ne moremo pogovarjat o nekih brezveznih stvareh ki sploh niso fine, pač zakaj bi se ce se imava tako fino ko se pogovarjava o finih stvareh	NOT
-*-*-*- Kaja preveč tv gledas in ne svoje srce..odpri oči punca draga	OFF
Metk v celo vsakemu	OFF
-*-*-*- Da nismo homofobi moramo finasirat LGBT populacijo? Kdo pa mene financira za mojo spolno orientacijo? Nihce. Torej imajo vsi fobijo do moje orientacije? Res je... asshole je pravšnja beseda za tiste, ki obsojajo homofobije vsakega ki bi davkoplačevalski danar smiselno uporabljali.	OFF
Zakaj ne zaprejo mej in jih poslejo nazaj idiote nehvalezne...to niso nobeni begunci	OFF
Jooj grozno. Naj se madzarske sama sebe zapre. Kaj je bilo leta 1956.? Kaj so bili madzari? Kam so sli? Kaksni komentarji...grozno.	NOT
-*-*-*- Zarad kerga so ti ljudje tukaj	NOT
-*-*-*- Sej sm napisala da mi ni lepa.. ;) Drugic mal boljsi preberi..	NOT
Tale nova je že začela kokodakati.	OFF
-*-*-*- Senada Mulalic napisi v slovenscini da te bodo vsi razumeli.	NOT
-*-*-*- Ce ne bi blo juznjakov in ce ne bi MI sprejel drzavljanstva slovenska bi ti meu KURAC svojo drzavo ! Takrat so se drzavljanstva talala kokr bonboni samo da bi lahko prslo do odcepitve tko da ce mas zgodovino -1 se sploh ne oglasej na takih mestih.	OFF
-*-*-*- Približno tako kot siljenje v verske ideologije.	NOT
-*-*-*- ČE so slovenci najbolj butast narod na tem planetu no. Noben ne protestira ko se vse podira. A za druge pa tkaoj na cesto	OFF
-*-*-*- Jean Paxton Layton Vidim da te še čaka veliko gradiva ki ga je treba obdelat. Seveda v angleščini. Če rabiš bolj zanesljive vire kot Wikipedia, ti priporočam American Psychological Association, in razne univerzitetne članke. Klemen Strupeh Probat ni greh, mogoče je/bo komu pomagalo malo razumet situacijo.	NOT
Slucajno da jim ne date jest pit ali kakih dek pica jim materna nedojebana koja jih je usrala nej pocrkajo policija solzilec vn pa spricat pa novinarje nagont stran pa udri po golazni	OFF
-*-*-*- Navad se slovensk al pa ves km. Na vlak pa za..	OFF
ja tota bo ja :)	NOT
Ce bi tele bezal pred vojno nebi do slovenije prsli ampak bi sli v kksn oddaljen kraj v sosednji drzavi	OFF
-*-*-*- Mirella Šabotić lepo napisano...maš prav :-	NOT
Hungary👊👍	NOT
zame je ena gravža,pa pesm tle ni čist nč kriva!!	OFF
-*-*-*- Ti ne razumeš kaj je nestrpnost. Če se s tabo ne strinjam, ne pomeni da sem nestrpen. Bil bi, če bi te zaradi tega preganjal, na primer. Uporabljaš zlajnane floskule; Če se z nekom ne strinjaš in te to izredno moti, je najlažje človeka diskvalificirati tako, da ga etiketiraš z nestrpnežem. Imam svoje mnenje, ki ga lahko izražam in nikogar s tem ne žalim. Če pa ti ne preneseš drugačnega mn…	NOT
-*-*-*- Štefan Erjavc Pedofilija je v domeni cerkve, saj jo aktivno izvaja in ščiti svoje pedofile! V šolo nihče ne uvaja pedofilije ali "lezbištva". To je kretenizem!	OFF
-*-*-*- Pri njih to ni krut način, ampak neki vsakdanjega, nobene pravice nimaš kot ženska, v njegovi glavi te ima pravico ubit, če se mu zoperstaviš, pa ni važno o čem. Posilstev je pa 100x več, kot mediji sploh upajo poročat...	OFF
To je sigurn Kučan,pa Murgle pa to....	OFF
-*-*-*- No vidiš. S tem svojim odgovorom na moj komentar si pa vse pokazal. Samo idiot se hvali da je rojen v Sloveniji, ko mu nekdo namigne za sluzbo ga napade z zalitvami, hkrati pa uporablja švasano pisavo ... In zaradi takih ste na slabem glasu....	OFF
-*-*-*- V čem pa si ti? V gobcanju mogoče?	OFF
-*-*-*- + shes all "OOOH POOR SYRIANS"	NOT
zakaj obsojate druge na podlagi njihovega izgleda?pomembno je kak je pel/a ne kak izgleda.se vidi da NAŠA država čim bolj razpad zardi takih ljudi kot ste vi.sramota res.	OFF
-*-*-*- Spoštovanje 👍 bog vas blagoslovi, vrjetno tudi bo. 😇	NOT
Je to preverjena informacija?Če se bo to res zgodilo, je vprašanje financiranja brezpredmetno.Kot vse zasebne , bo verjetno tudi ta financirana na enak način, če bo izpolnjevala vse pogoje.	NOT
Kr pelte si jih domov pa vam naj posiljujejo žene. Js mu ror v rit zabijem če pride pa na lepo besedo ne bo hotu ut	OFF
-*-*-*- Ninočka Zupančič v Savdsko Arabijo bi te bilo potrebno poslati, SAMO, izven onih turističnih točk, tam za 1 teden. Plačam ti prevoz in vse, uživaj v "multikulturnem" Bližnjem vzhodu. Tisto je le Savdska Arabija, ne predstavljaš pa si kakšne države s Šarijo ali onim originalnim "islamskim pravom"; v Kalifatu.	OFF
kam v Ljubljano... budale ene...	OFF
-*-*-*- Ce jaz ne morem brez dokumentov nikamor tudi oni ne morejo žal tako to je. Pojdi na dopust brez dokumentov. Od kje jim denar ze 3 mesece potuje pa ima se vedno par 1000 € pri njih je pa placa okoli 100 €	OFF
-*-*-*- Aleš, hvala. In enako na tvoje komentarje, kolikor sem brala. :) Zaenkrat me vodi še nekaj one (jo malo kar pogrešam) zdrave kmečke pameti in mi ni potrebno čakati, kaj bodo povedali ljudje s titulami ... seveda z vsem spoštovanjem do njih - mnenja stroke se zmeraj krešejo, a ne? :) In k petim specialistom iste specializacije bom šla in dobila pet različnih diagnoz ... iz zgornjega video …	NOT
-*-*-*- Še več - obstajajo tudi organizmi, ki sami sebe lahko oplodijo!	NOT
Ko bodo imeli takrat bo že prepozno za jok..	OFF
-*-*-*-	NOT
Če bi bla še Jugoslavija nebi en šel živ čez mejo!!! Prokleta politika za nas pa ni dnarja!!!	OFF
otrokom in ženskam ja drugim pa ne	NOT
-*-*-*- Poglej si zgodivino mongolov ... kako so postal muslimani	NOT
-*-*-*- Tebi ne bi, edino, če tisto kahlo dol snameš.	OFF
-*-*-*- Boštjan Zule zakaj bi ga učil? verjetno se mu boš odrekel, če bi slučajno bil...jz s tem nimam težav kako razložit kakšno stvar otrokom..mi je dosti lažje razložit zakaj so eni ljudje črni, eni homoseksualci, eni hudobni kot pa da obstaja bog, da je bila marija devica kljub porodu, da je lahko otrok srečen le, če živi z mamo in očetom kljub temu, da oče pretepa mamo..žalostno je, da en od…	NOT
A zej že Francoze mečejo iz stolpnic!??	NOT
-*-*-*- No potem pa bodi ti tisti, ki izpostavlja laži in jim dokazuj nasprotno. Kot sem rekel, samo govoriš da je nekaj laž a da bi dejansko uporabil dokaz proti temu pa pač ne narediš. Ljudje pač ne verjmamemo več vsemu. Nova, pa kar se tiče mene in mojega branja je zaenkrat, scicer včasih malo napihne, vendar se je še zmeraj izkazalo za resnično.	NOT
Pa bo šel spet zajeten kupček denarja v nič. ..	NOT
Članka nicem ŠE bral ampak glede na našo politično strokovno vodvstvo imam občutek da stranka SDS ima rešitev............hmmm kje so bili prej ko so bili na oblasti....Zanimivo da pod njihovim vodvstvom smo začeli veliki vzpon propada !	NOT
-*-*-*- Nev3š kaj pišeš! Potrebujemo TREZNO GLAVO in VSTAJO !!!	NOT
Če bo tako naprej bodo celo Slovenijo oropali ,ter zažgali saj naša vlada jim to dovoli,ter molči bravo.	OFF
Tale džamija je pa sramota za Slovenijo kam smo prišli katastrofa...	OFF
-*-*-*- Ljudje zaviti v ideale in iluzije haha patetično 😵	OFF
-*-*-*- Ja upam da je to samo se ena novinarska glupost pa ne narobe razumet to ne delajo muslimani verniki oni so dobri to pocnejo debili kriminalci bojim se bolj te zatucane miselnosti in takih ljudi nepismenih	OFF
nimam nič proti in me niti ne moti...vsak ima pravico,da si izbere osebo,ki bosta preživela celo življenje skupaj in ni važno,če sta istospolna...vsi imamo pravico do lastnega življenja in noben nima pravice,da se pljuva in žali...po ustavi smo vsi enakopravni in vsi ima enake pravice in dolžnosti...	NOT
Snajperiste nastavit !	OFF
Jože, to drhal podpira Jankovič, pa ministrica za družino in stranka LEVO Levih in kup bogatašev, ki so pokradli državni denar. Sprevrženci niso na margini, ampak v elitnih klubih. Torej imajo dober družbeni status.	OFF
-*-*-*- Mal lepše se obnašej idiot itak ste pa same pičke v lj. Vidm da pr vas nimate ogledala....	OFF
Najprej kazen in potem takoj izgon za vedno!	OFF
Za enakopravnost.	NOT
Eee evropski pirotehnični center 😂😂	OFF
Saj enkrat so že dobili svoje. So pozabili	OFF
Dobrodošli vsi evropa vam bo dala vse ... vi pa lahko počneste vse ker ste glavni.... BARABE	OFF
-*-*-*- Pedofila v katoliški cerkvi?A pedofili, ki niso katoliki so pa OK?	NOT
-*-*-*- nisam lud da se spuscam na tvoj nivo a te tvoje provokacije batali ksnmu drugmu	NOT
-*-*-*- Maja Kralj ne morejo se samo doloceni ljudje ki poslusajo skorumpirane politike in ne razmisljajo z svojo glavo,zato pa je tako kot je,zal tud v Slo.!	OFF
-*-*-*- Bojan Kirn, na Stonewallske upore. Parada ponosa obeležuje spomin na Stonewallske upore, ki so se zgodili junija 1969 v New Yorku (zato tudi po celem svetu parada poteka junija) in predstavljajo začetek LGBT gibanja in dekriminalizacijo homoseksualnosti. Na Wikipediji je lepo opisano, če vas zanima kaj več: https://en.wikipedia.org/wiki/Stonewall_riots	NOT
Mrs gamad	OFF
jaz iščem eno zelo majhno kmetijo na podeželju kjerkoli v SLO.a mi jo kdo odstopi,če jo mogoče ima?	NOT
če migrant prereže žico in prestopi mejo dobi denarno kazen haha od smeha me zvija	NOT
https://www.youtube.com/watch?v=9rXQLoHSaQQ	NOT
-*-*-*- No vsaj nekdo je nekaj lepega napisal.😀😀	NOT
-*-*-*- Norčujem se. Če se bi mene vprasalo, ne bi niti en begunec preckal nase meje.Ce pa kerega dobimo, pa gre s prvim prevoznim sredstvom tocno tja od kje je priso. Slabe izkusnje mam z njimi. Komentirala sem pa zato, ker me razjezijo ljudje, ki so glasni po tvju kak jim je treba pomagat. Vedla sem ze od zacetka, ce se jim bo pomagalo, bomo naj*****. Bojim se za nase potomce.	OFF
Zakaj pa se otroci posmehujejo ostalim?Zato ker so jih starši tako naučili!	NOT
Gdor ne je SVININE, ne pije PIRA nima u sloveniji NČ ZA ISKAT tko da tola bo treba porušt čim prej da nai una raketa muslimanska počla enkat pizdu mater. Slovenake kulturne znamenitosti razpadajo se bodo usak cajt porušle tle pa mohameđinom đamijo gradijo. Slovenija je bla na cka nrjena pa tud na cka bo šla	OFF
-*-*-*- Blaž Štremfelj res je,samo je bilo potem ugotovljeno,da niso bili migranti,zakaj še tega ne napišeš?	NOT
-*-*-*- Neotesenec si	OFF
-*-*-*- Teroristi spadajo v to belo kocko	OFF
Ana Graj	NOT
-*-*-*- Pred kom bi se morali skrivat? In po kaksnih merilih se imas ti za normalno????	NOT
-*-*-*- Isti kurac..vse je u kurcu muslimanski templji in naše cerkve..povsod laži vbijajo ljudem v mozak	OFF
še to? omg...vsi bomo umrli	OFF
-*-*-*- 🤣🤣😂	NOT
-*-*-*- Adin ne ne najdem se v pojmu fašista. zdi pa se mi pa neumno da nekdo nekoga označi za fašista zato ker mu njegovo mnenje ne diši in ker nima nobenega pravega argumenta in potem opleta z psovalkami- rasist,naci,fašist,... in večinoma v istem stavku.	NOT
-*-*-*- Branko Svetina kaj ti si danes preveč kurcev pofafal, da ti je pamet odpovedala, prekleti debil levičarski, zaradi takih smrduhov nekih New age razsvetljencev mamo tote migrante, ko jih tak pridno sprejemate, pa toto sranje od LGBT podpirate, če se kdaj srečamo kje na kakem protestu na nasprotnih straneh, ste odjebali debili levičarski, granitna kocka v faco iz prve. Kaj si ga drkaš na sl…	OFF
-*-*-*- V bistvu nobenega ne poznam. Vseeno pa menim, da spoštujejo tudi večinsko usmerjene. Ker na vsaki paradi ponosa so gužvo delali razne neonacistične skupine, vključno z navijaškimi skupinami. Ne spomnim se, da bi kdaj geji začeli. No, oni so v bistvu začeli s tem, da so pri organih ustrezno napovedali prireditev. Potem pa so to parado praviloma nenapovedano napadli nestrpneži, ki se ne mor…	NOT
-*-*-*- Obed a je gdo reku da bi radi spremenil slovenijo? Folk res ni normaln. Kaj se bunite ce mate vi lahko cerkve mamo tud mi lahko dzamijo. Mutav narod majkemi	OFF
-*-*-*- Očitno bojo spet mogl par perdrov pretepit da se bojo nazaj pod kamne skril	OFF
Sam jih vi sprejemajte smo jih tud mi u nemciji k so nam bli bogi ranjeni i nevem kaj in na koncu kaj smo dobili posilstva kraje nasilje ...ja po 19h te je ze strah it vn...	OFF
Če vlada ni sposobna zagotovit pravnega reda na svojem ozemlju naj odide. ADIJO !!	NOT
-*-*-*- Andrej,ne zagovarjam ne lolekov na levi kot ne bolekov na desni.Vsi so isti,brez dolgoročne vizije,ljudje so jim zadnja briga,gre jim samo za to,da bodo 4 leta vlekli dobro plačo in spletli vezi za kasneje,ampak to eni in drugi,žalostno toda resnično.	OFF
-*-*-*- Francuzi so teroristi že 4 leta ubijaju sirijce u njihovi deželi	OFF
No, pa smo že tu, doma. Se boste kaj zganili, vi satanovi privrženci, politiki? Imate tudi vi otroke in migranti ne izbirajo...	OFF
-*-*-*- Cviliš, cviliš. Takoj ko človek omeni pedofilijo klera se oglasijo ljudje tvojega kova in jih zagovarjajo, opravičujejo in poudarjajo kako s takimi zadevami ni nič narobe, ampak le če to dela kler.	OFF
https://www.facebook.com/permalink.php?story_fbid=10153716269678534&id=34946748533	NOT
postrelit gamad, tak ko oni postrelijo nedolžne ljudi po evropi. nagnat to gamad nazaj, pa naj po svojih strelajo.	OFF
On bi se guzio, samo da mu ne uđe?	NOT
-*-*-*- Hahaha ma to povj ji an	NOT
kak bi bilo ironicno ko bi se vsem tem k pisejo sovrazne komentarje rodiu gej otrok :D :D ko vesolje jebe v guzico brez vazelina..	OFF
Ko smo pa slovenci protestirali, so nas pa policaji tepli z pendreki, spricali s solzilcem...a njim pa nic..bravo👍👌	OFF
Temu se reče IQ - 1000........	NOT
Človek ga je v silobranu zabodel 15x,kdo pa to verjame,človek je izurjen v tujski legiji,se pravi bi Tiča brez noža obvladal kot keks,tak da kateri sodnik bo to verjel....	NOT
-*-*-*- Etty Hauz spoštujem tvoje mnenje in izjavo, ampak prosim ne teži z takimi kot so: "ste slišali za strpnost, sprejemanje, toleranco..." ko pa na koncu zapišeš in vse podereš in zaserješ z "Butli prazgodovinski" :) strpnost??? ah kaj pa je to?	NOT
Spustite jih naprej v Nemčijo ! Še tukaj se bomo osramotili, kot so se Madžari. Na vseh področjih moramo biti najslabša država. Še osnovnih človeških pravic ne znamo spoštovati !!!!!	OFF
-*-*-*- O kakšnem lažnem profilu govorite? Nimam namena spreminjati vašega mišljenja, samo ne maram, ko imajo ljudje sovražen odnos do nečesa, kar se jih sploh ne zadeva.	NOT
-*-*-*- Vsaj en normalen tu ^ ^	NOT
-*-*-*- Ta pravi slovenc a glej mu slovenskega pravopisa?? Haha pa ti prvi svoje ne spostujes ,kako bojo pol drugi ???? Za bit spostovani morate sami spostovat!	OFF
-*-*-*- Steve Bannon on joining Goldman-Sachs: "It was really like joining the Jesuits.".. http://www.mintpressnews.com/steve-bannon-says-joining-goldman-sachs-is-like-joining-the-jesuits/222677/	NOT
-*-*-*- Smešna si do konca. Podpiram vse religije si rekla zraven pa tolčeš čez muslimane hahaha. Kje pa si vse te stvari preverila? Katera spletna stran te je prepričala? Si bila v Siriji? Si bila v Afganistanu? Si prebrala Koran? Si bila kdaj v kakšni mošeji? Si bila kdaj v kakšnem begunskem centru? Dej no oba veva da nisi. O židih da so tako razmišljali krivično praviš. Koliko muslimanov pa po…	OFF
Ja k ste tok usi pametni dejte svoje otroke na posvojitev gejom.lp	OFF
-*-*-*- Selam Alejkum	NOT
Budale svasta....sej nam bojo drzavo unicli pa se nas zravn a jih je tezko poslat nazaj ce so tok brihtni pa zazigajo pr ns bi doma v svoji drzavi red nardil...pol pa jim pomagaj JA VALDAAA SEJ SI NE ZASLUZJO TAKI POMOCI !!!	OFF
ta Primc (satelit JJ-ja) bi najrjaši našo ustavo zamenjal kar s svetim pismom. Upam, da sploh ne pride v parlament. SDS si dela stranko, s katero bi po eventuelni zmagi na volitvah lahko šla v koalicijo, ker drugih ni.	NOT
Vedno bolj norega.Če rulja nima zaposlitve je pač tako.	NOT
-*-*-*- Vseh teh izgredov* Jaz ti povem iz izkušenj.:) bila sem v Logatcu in v Dobovi, ko je k nam prišel prvi val beguncev in nisem edina, ki ni imela slabih izkušenj z njimi. O kredibilnosti posnetkov po katerih sodiš verjetno nimaš dokazov. Moraš pa razumet: z zatiranjem sprožiš upor, z odrivanjem na rob družbe, z mariganilzacijo in diskriminacijo pa ekstremno (ponavadi odklonsko) vedenje. Zat…	NOT
vse se zgodi z razlogom,,..	NOT
dajte no mir že enkrat z to človeško iztirjenostjo... pa začnite opevati (frdamane) pedofile... tudi oni so spolno drugače usmerjani... a njih pa kaznujete...	OFF
Pred zakonom bi morali biti vsi enaki. Ne glede na polozaj in vpliv, ki ga ima posameznik v neki druzbi. Kaj se je takrat resnicno dogajalo vrjetno ne bomo nikoli izvedeli. Mi je pa resnicno zal za nic krive svojce, ki sedaj dozivljajo pravi medijski linc ceprav s tem nimajo popolnoma nic.	NOT
-*-*-*- Majo to v Kazanu v Rusiji, tempelj posvečen vsem veram. Pa je volk sit in koza cela.	NOT
Oprostite, kjerkoli pa dela tale gospod Primc, ker ga večinoma časa vidimo na ulici, res srčno upam, da je njegova družina srečna.	NOT
prvo, ce se ze gremo neko evrovizijo potem naj vsaka drzava ki jo posameznik prestavlja poje v svojem jeziku.....drugo, to vec ni evrovizija ampak nek "cirkus" v kateraga gre ogromno denarja. tretje, gospa ali gospod ni zmagal zato ker je imal/a dobro pesem ampak ker "so si zmislili" da je v modi "sprejemanje".... nekdo ki je zaprt ne bo nikoli tega sprejel tisti ki pa je odprt pa mu to ne bo pov…	OFF
Saj prav da gremo v Sloveniji naprej in da se malo moderniziramo, ne pa da smo vedno 100 let za opicami. Po svetu imajo že takšne zakone pa ni z njihovimi otroci nič narobe tako, da ne vem zakaj ste nekateri slovenci tako zavrti... Ne živimo več v srednjem veku ljudje časi grejo naprej....	NOT
-*-*-*- Barbra sej so sli v njihove drzave.in to z orozjem. Usi se sprenevedate oz pozabljate da smo evropejci prvi obiskal irak afganistan palestino.sirijo in to dobro veste na kak nacin.zda Rusija francija anglija nemcija itd use te drzave sodelujejo v vojnih operacijah po prej omenjenih drzavah kjer pobijajo nedolzne ljudim sej se je dva tedna nazaj zgodila AMERISKA NAPAKA ZA KATERO SE OPRAVIC…	OFF
Končno ena pametna od teh poslancev.. Čisto pravilno da referendum ni dopusten..	NOT
-*-*-*- Tanja Fürst ce se vm gre pejte ce vs kej mot zaprite gobc zivali ene :) govorite o rasizmu in teroristih a zgledase sploh nezavedate kaj te dve besed pomenta.. Dabe se spraulate na Ćefurje k ste sami pa nabijate Balkanjado do konca aa?? Blo bi vm pametnejs da mau razciste v svoji glavi kokr pa da tuki nabijate ene svoje zabite nesmisnle komentarje!!!	OFF
Tudi men je vsec kritike na nekoga ki nobenemu ne skodi politiki ki kradejo unicujejo firme hinavsko pumpajo ljudi zanetijo vojne pa je normalno to svinjarijo bi morali pocistit	OFF
-*-*-*- Edo, ne vem če sem pripravljen na takšno diskusijo. Vsekakor je pod nivojem...se bi pa jaz zamislil, nad takšnimi izjavami. Škoda da se nam na tak način zahvaljujete za vse kar smo za vas storili med vojno.	OFF
Ma nej se jebejo pa guzijo med sabo, otroke nej pa pustijo pri miru! 👿👹😡	OFF
Veronika Dobrič Jana Podlesnik torej ocitno niso pravi begunci ...	OFF
novice na dan so prisle nove novice http://likeout.net/display/index.php?title=posnetki-o-beguncih-ki-nam-jih-televizije-nocejo-pokazati&content_id=1274&utm_source=facebook.com&utm_medium=social&utm_campaign=Postcron.com	NOT
Kaj za otroke, samo za svoje riti skrbiste ze 20 let , barabe!!!!	OFF
Pesem je dobra, odgovor pa mnogim, da malo dobijo rdeca licka...	NOT
-*-*-*- Pelji si jih domov pa jih omej doma. Kjerkoli v svetu je vojna tam so oni.	OFF
Nizozemci in svicarji zasluzli zmago :S	NOT
-*-*-*- Ja nasa Borut Pivec !! NASA!! Jaz sem tu rojena in z istimi pravicami kot vsak ,ki je tu rojen ne glede na vero in prepricanja!! Nasa je ja!! In od vsakega ,ki ima njeno drzavljanstvo!!	NOT
-*-*-*- koliko stane referendum? 4 milijone? vi grandiozni "otrokoljubci", povejte mi koliko od teh 55.000 otrok, ki so pod pragom revščine bi lahko s tem denarjem nahranili in za koliko časa?	OFF
-*-*-*- Pol se pa cudis,da te s centra fb blokirajo,idiot . Zamenjaj si plenice,ko ti tece iz riti Ivanov mucifit!	OFF
Izstrebit na goli otok, tam naj si ustvarijo skupnosti in naj delajo parade ponosa#bedaki#	OFF
Pa kdosploh ni peder v Hooliwoodu .	OFF
-*-*-*- Seva so tiho kr jih je sram...hehe..	OFF
doroteja naslednjo leto ce bi blo po moje bispet poslala sestre na eurosong!!!	NOT
-*-*-*- Zdaj pa dosti!!!!!	NOT
čehi majo vzorčno rešitev za ilegalno prečkanje šengenske meje .... 2 meseca strogega aresta, nato deportacija....	NOT
-*-*-*- Res je,ce bi slucajno(ampak ne bo)mercator odprl svojo trgovino v đamiji ki be bila odprta 24/7,bi se gnetlo teh kmetavzarjev :)	OFF
-*-*-*- Homoseksualnost ni odlocitev, gospod Janez. Geji so bili, so in bodo. Priblizno izenacenje pravic istospolnih, ne vpliva na heteroseksualne pare. Iscite analogijo s sabo, Janez ... boste vi sedaj gej, ker se geji lahko porocijo? Ja? Ne? Ne veste? 😂	NOT
živet in pustit živet je enim očitno res španska vas	NOT
Nova je globoko v gnojnici, poden od podna. Da vas ni sram, da se enkrat sklicujete na krscanske vrednote in moralo, v naslednjem clanku pa teptate te vrednote v celoti, ko s popolnoma nepreverjenimi informacijami pumpate slovensko javnost zaradi politicnih ciljev ene politicne stranke. Izgubil tudi vse spostovanje do Mamica, prodana dusa brez kancka morale.	OFF
Mile Миле Бајшев .. Miko samo pogledaj kako se ovde razmislja.. sramota bre.. c.c. ljudi bre pa gde vam je humanost,ne mogu da verujem.. da li su svi slovenci tako docekani kada su napustali svoju zemlju.. cc e moji vi.. sramota.. !?	NOT
mislim halooooo....pa kaj je to narodu padlo v glavo,so res ta nasa dekleta tako prizadeta v glavi? Trebalo bi jih poslat tja dol malo na kak "tabor" pa jih potem vprasat ali bi nosile ruto in ostale kozlarije iz kamene dobe!	OFF
Ma bedaki,še gasijo in pomagajo,počakal bi da vse pogori,tist,kar je živega,pa nazaj poslat.Bi jih že zrihtov,bando emigrantsko.	OFF
-*-*-*- Sm vidu ja. Mamo skup pouk lahk	NOT
-*-*-*- malo morgen	NOT
kam to pelje ta svet,pa otroci gledaju,in pojasni jim teta z brado,ali stric v kikli.	OFF
Nova24 niste nic drugacni od peeostalih slovenskih medijev. Ce vas kdo jemlje resno je idiot	OFF
Kako se teroristi smilijo medijem, kar ne moreš verjeti, banda	OFF
Kdo pa bo drek puco za njimi ko ga bojo pustili?!naši slovenci za 2.6 e !!sramota ste .vsak dan gledam ljudi ki nimajo niti za kruh in liter mleka vi pa nemorete pomagat .banda slovenska zahojena pozresna .lasni narod bote pustili da se pobijejo druge pa bote tu razmnoževali ko miši !!fuj vas bodi sploh pa župana.naj jih župan vzame kakih deset na dvorišče pa da ga vidim če bo drek pucal za njimi…	OFF
Hana Pal	NOT
-*-*-*- Ne morete primerjati slaba hetero seksualna starsa z popolnima homoseksualnima... Tako kot ne morete primerjati plesnivo potico z kruhom... Natalija Kim neki sm se pa le naucila pri filozofiji hahah	NOT
POLITIKE BOLI K ...ZA NAROD NAROD SO SAMO OVCE!	OFF
Zbiralisce najvecjih bolnikov je svet24.....samo da smo si na jasnem.....da mate sploh zelodec to brat, pa se obremenjevat s tem dost pove	OFF
-*-*-*- Romana za omejence se ne splaca izgubljati besed.	OFF
slovenci brzo zaboravili kad su svi u zagreb i austriju bježali	NOT
-*-*-*- Zto se to d bomo mel . Npru nej ceste postimajo po sloveniji pol se nej pa se kej druzga lotjo delat ne pa gradnja te kolibe	NOT
Zakaj da ne povsod po svetu imajo dzamije in cerkve Slowenin ni izjema dobro je spostovat vsako vero bravo Slovenija	NOT
-*-*-*- fuj gnoj	OFF
-*-*-*- Željko Matanović saj veš kako pravijo.. Nisu sve budale iste, neke su diplomirane ;)	NOT
-*-*-*- Zarad mene ce bi tuki stal kitajci mongoli rusi indici zasluzjo si pomoc	NOT
Banda....	NOT
-*-*-*- Nič naprej nazaj vse moške sposobne za vojno,naj se borijo za svojo domovino	OFF
-*-*-*- Marijan vas produkt ziher ne. V nasi drzavi pa ne rabimo takih da nas bojo ustrahovali pa z nami delali tak kot so ko je bila rdeca knjiga glavna	OFF
-*-*-*- Ne razumem zakaj se tukaj kregate, vsi neki pametni..Slovenci, Bosanci, migranti, muslimani..Vsi smo ljudje, nobenemu ni bilo enostavno zapustiti svojo državo, ali pa starše zapustiti pa iti v drugo državo, samo ni prav žaliti Slovenijo in ni prav vse nas metati v isti koš, če smo muslimani ne pomeni da smo vsi isti, oni tudi niso vsi isti, itak da bodo poskusili iti naprej če le lahko.	NOT
-*-*-*- Zlatka Krajnc živim in delam v Bahrainu 4 cerkve,nobeni ne manka niti kamenček, tako da........	NOT
Al pa če bi zgradil "PARK POSILSTEV IN OSTALIH PIZDARIJ!"	OFF
Zblojena baba ki ji manjkata dva homiča..	OFF
-*-*-*- Js mam se dons kremple u hrbti k sm mel zravn sobo😀	NOT
-*-*-*- Gorazd, ali oni spostujeho nas?	NOT
Kultura dobi preveč denarja,da ga lahko tako serjejo. Pobrat se polovici	OFF
-*-*-*- Špela Osolin (Y)	NOT
-*-*-*- 😂😂😂	NOT
upam da jih bojo kaznovali ali se ne sme ma kdo so oni vedno majn verjamem v to državo samo nas lupijo z davki in za državljane ne naredijo ničesar samo pred volitvami so glasni ostalo samo lastni interesi ...gnilo	OFF
-*-*-*- To vidimo samo mi,politiki pa so itak neintelegentni	OFF
Bolnica Nevenka Fišer !!!! Sej bo vse ok kr pocasi da se ti ne zatakne!	OFF
Kamor koli gredo ti "ubogi begunci", nosijo vojno s seboj 😯	OFF
Pa sej ljudje sploh ne bi tolk pljuval po tem mediju,če bi pisali resnico,ne pa,da kr neki serejo po vseh drugače mislečih,o seb govorijo pa samo dobro.Daj NovaTV,napišite še kaj o SDS-u,saj vsi vemo,da niso tako popolni kot jih pa vi predstavljate in kujete v zvezde.Aja saj res,ne morete biti nepristranski in pisati resnice,ker so vas oni skrpali skupaj.Marjanca S. ti pa nehaj jest nore gobe,zda…	OFF
To ni normalno no!	NOT
Enostavno nimam besed.	NOT
Nazaj!	OFF
	NOT
-*-*-*- Domov si jih odpelji Diana Abraham Konetzny	OFF
kaj resno rabmo to gomad	OFF
V Ljubljanski Tivoli bi pasale	NOT
"Slovenci ste Marijin narod"? https://www.facebook.com/slovenska.demokratska.stranka/posts/10158313312260232	NOT
Pokaj Janez!	OFF
-*-*-*- Če smo se odločil za evropo smo se tud za vso sranje ki ga ta prinaša...posledice mormo nosit sami..sem pa za strožjo politiko in represijo do migranta ko zakrivi hudodelstvo... Npr. Zapor z istimi kaznimi ki ga imajo v njihovih deželah...kamenjanje. rezanje udov.. tudi p...s absolutno pa nobenih socalnih transferjev če nimaš denarja zaa bivanje in hrano in če nimaš stanovanja .izgon iz d…	OFF
Če jih je to 500 pol nas je blo v Šenčurju 5.000 . In,če je to večina,ki hočejo kar hočejo pol se ve kakšen je pravi odgovor . Demokracija-večina zmaga,torej je pravi odgovor NE. Vsaka drugačna odločitev mora biti kazenska odgovornost,narodna izdaja.	NOT
Če temu stvoru pravite ženska žalite nežnejši spol	OFF
	NOT
Komunistični bedaki rdečega prepričanja kradejo uničujejo proizvodnjo in zlorabajo homoseksualnost v šolah ker so sami težki toplvodarji.	OFF
bravo punca se je res izkazala podpiram jo pa sm sam gay. pač pove svoje mnenje in se strinjam s tem da istospolni partnerji nebi smel posvajat otrok zakaj ker bi otrok najebu ker družba na take stvari še ni pripravljena	NOT
-*-*-*- Smradovi pod lažnimi......Mogoče je bil otrok in ni mogel sodelovati v vojni.....	OFF
-*-*-*- Nina Vrankar men se smiljo njegovi otroci	OFF
-*-*-*- Spadam med njih ja....in kaj zdaj?	NOT
Kdo postuje svojo vjero tudi postuje tudjo 😃 MashAllah ljepote 😍😍😍❤❤	NOT
Poglejte sami sebe pol pa njemu da je pedr	OFF
tale je pa dobra....begunci so najdli Sotlo in to še plitvino,da pridejo čez.tole pa res ni več normalno..ma spustite jih naj gredo naprej, pokažite jim pot v obljubljeno deželo Nemčijo	OFF
-*-*-*- In me lih zanima kaksn bi bil vas odziv, ce bi se kaksna cerkev gradila. ;) Blo bi pac kr okey no... Super... Tko.	NOT
Mediji pač objavljajo kar pač urednik zahteva, za njim pa stoji politika. Tako pač je. Sicer pa ko je znani SDS politik raztrgal ritko znanemu televizijcu, se ni nič objavilo. Pač stvar politike in koristi.	OFF
Poglejte kako zivimo v krscanskih drzavah in kako zivijo v muslimanskih?!! Mislim da to pove VSE	OFF
elektriko in mitraljez noben se mi ne smili	OFF
👏🏼	NOT
-*-*-*- Ma to da je zenska pokrita nima najmanjse veze s tem da bodo zdej usi teroristi in nas bombardirali in nevemkaj...	NOT
-*-*-*- Marija Marica Horvat Ce bi mogel bi vsem tem priinkom pocasi zbrisal vse crke, da bi od njih nic ostalo.Se manjka slavni Kidric,skoraj sosed mojih starsev.Te kriminalci so Samo prinesli na naso zemljo sovrastvo,smrt,mucenje in ponizevanje.Samo pomisli da zivijo zunaj Sloveniji rasperseno po celem svetu 200.000 slovencov zaradi teh tako slavno imenovanih spanski borcev .Se to ti povem ,kad…	OFF
brez dokumentov nihče, tudi jaz sem morala v arabskih deželah pokriti glavo in mini krilo zamenjat ...koji kurac so oni , da brez dokumentov lahko hodijo po naši zemlji	OFF
-*-*-*- Ko ni argumenta se zapicimo v fasada heh.	NOT
:)	NOT
Jos malo pa u mariboru i celju dzamija	NOT
-*-*-*- Sicer malo retardirano primerjanje, ampak vsak ima na zalost pravico do mnenja :)	OFF
bravo mađari :)	NOT
-*-*-*- Ja tukaj v Sloveniji je se seks posebn ko je nekaj cloveskega. Ce pa pogledate malo prek meje recimo v Avstrijo pa ni to nic nenavadnega	NOT
Hhhhmmm... spomin mi uhaja na Nostradamusovo prerokbo.... kamele bodo pile vodo iz Rena....	NOT
-*-*-*- Ni problem to problem jr ker se denar zmece v vojsko	NOT
-*-*-*- #notallmuslims #religionofpeace #ididntevenreadthequran	NOT
-*-*-*- .....da spoštujemo in razumemo drugačne od sebe ???? uni, k prihajajo v Evropo in nas pobijajo, so tudi drugače misleči od nas, pa še drugačne vere so od nas ????	OFF
V merkurju škarje...	NOT
-*-*-*- Novak Peter eden izmed redkih ki razmišlja v pravi smeri...kapo dol Peter	NOT
gori vatra ljubavi :P	NOT
-*-*-*- Adnela: niso vsi muslimani teroristi so pa vsi teroristi muslimani	OFF
Jesus with makeup and nails -.^	NOT
-*-*-*- Slavc Marušič -Punca ?????	NOT
Za to sranje ste odgovorni volilci,ki ste volili najbol nezmožno vlado. Te morilce se ne sme sprejeti oni se skrivajo za ženami in otroki.	OFF
-*-*-*- Ce si tu rojen pejt v vojsko. Vojska zaposluje. Ampak moras met najmanj IV. stopnjo izobrazbe, ki jo pa po tvojem pistu sodec nimas...	OFF
-*-*-*- Bejž bejž	NOT
Če bi prispevek bil pošten ga ne bi blokirali	NOT
prvo naj našim pomagajo je že tako preveč lačnih v Sloveniji	NOT
Sevede begunce u slovenijo pa se usm nj dajo stanovanja kreteni zabiti!!! Sj samo nasa drzava je tok glupa k k....	OFF
namest fizike bo samorazstrelitveni pouk	OFF
tisti ki to golazen zelite si jih kar domov peljite kolko je sploh v ljubljani pravi slovencev pa je velik vprasaj	OFF
Gospodar,slovenc in begunc sedijo ob mizi,na kateri je 12 kosov kruha,gospodar jih uzame 11 in reče slovencu: pazi begunc ti hoče kruh z ust ukrast!!!	OFF
-*-*-*- Benjamin Ćosić ,90% muslimanov v Sloveniji se obnaša kot da je vse njihovo in po 30 ali več letih bivanja v Sloveniji še,še danes ne govorijo SLOVENSKEGA JEZIKA in ne vedo,da se pri nas zdravnike,uradne uslužbence "VIKA"in ne "TIKA" !!!To je PROBLEM,ker če grem jaz v Bosno me vsi ignorirajo če govorim slovensko!lp	OFF
Nick Holmes lej to gamad	OFF
Ja pa kaj še a nebi nas Slovencev pobili in njih naselili	OFF
čudni so ti begunci ?	OFF
kje je ZL naj sedaj se delajo heroje in jih še podpirajo	OFF
-*-*-*- Bravo Nives Prelovšek sam se orozje v roke! Kdo nam zemljo ukrade, ce so tukaj brigade, na Slovenskem smo mi gospodar!!!!!!	OFF
Na grmado z obema, mi cist vseen za njuno spolno usmerjenost, matratiranje otrok in posledicen umor ni opravicljivo	OFF
-*-*-*- Aha se pravi js če pridem v njihovo državo mi bojo dal vse kar bo mi pripadal ne? Odprtih rok za vse kar jaz sem? Aha seveda. V sanjskem svetu. To sta dve kulture ki ne grejo skupaj. Vsaka pomoč ima mejo. Vse ostalo je že izkoriščevanje.	OFF
-*-*-*- islamska kultura tako je tam , to si uvaža evropa	OFF
-*-*-*- Rad bi slisal kontra komentar res da gremo na druge verze In po njihovi veri ne posiljujejo vzamejo si sex suznje kar jim vera dovoli	OFF
-*-*-*- Strpnost, enakost, sprejemanje drugačnosti	NOT
-*-*-*- Hahahhaa sej se vam prilagajamo k vas pumpamo :) to je privilegij za vs 😂😂	OFF
-*-*-*- Ta napis je bil "u Fužinama", tam kjer je integracija uspela 123,5 posto.	NOT
-*-*-*- 😈	NOT
Ne, hvala .Politiki jih naj imajo! Nasim pa grozijo delazacije ,nimajo denarja,..bolehajo,.......Oni pa se raje ukvarjajo z begunci ,žalostno ..	OFF
-*-*-*- Mirzate magarac ti je veš kdo?	NOT
na Prešercu se bom razstrelila 25.09.2015 vsi islamisti in podporniki vljudno vabljeni !!! Pridite v čim večjem številu da vas vzamem s seboj !!!	OFF
Zaprimo meje.	OFF
Bomo hodžata v Sevnco slišal :)	NOT
-*-*-*- Tako gremo smeh 😂😁 pozitiva 😂	NOT
-*-*-*- Lana Tomažič dej glupaca umer se!!! Da ni nas bosancov bi zivela pod mostom 😀😀😀 tko da sam tih bod kravetino	OFF
Nasi politiki še jim raje pomagajo....bedaki...nazaj vse poslat... Našim ljudem pa ne pomagate dragi politiki...	OFF
-*-*-*- Se strinjam. ...	NOT
MARŠ NA DRINO!!!!!	OFF
-*-*-*- Komunajzari rajši si poglejte kak vam kradejo vaši vrli idoli kumrovških šol	OFF
Pa ko se tolk govori da smo slovenci nestrpni,se je kdo vprašu zakaj?Najbolš da gremo vn iz hiš,pa njih damo notr,sej za naše pa ni važno.Pri nas majo itak tujci prednost.	OFF
Za moje otroke ne.... ONI spostujejo vsakogar, so brez predsodkov... Velikokrat se še vedno jaz učim od njih, okoli tega... Kar mi je v ponos... ( pač sem bila vzgojena z materjo in očetom "bil je ministrant v svojih časih", Alkohol in vse Kar paše zraven , predvsem oče, z težko roko in Veliko neodobravanja in nesprejemanja vsega drugačnega...) Biti ljubljen in ljubiti sem spoznala ob svojih otro…	OFF
A zdaj bodo pa še aktivisti hodili drek mešat, kot da nima policija že tako ali tako dovolj dela. Najprej družine, matere z otroki, popisat, pregledat dokumente, potem pa po dogovoru z drugimi državami naprej. Aktivisti se pa domov poberte in ne ustvarjajte panike. A ne veste kaj je Schengen? --- Tisti diktator v Budimpešti se je pa že podelu v gate. Takoj ko mu je Angelca zagrozila, da ne bo dob…	OFF
-*-*-*- Jure Grah očitno si nekateri tega želijo ali pa so totalno slepi !!!!	OFF
ja pa ja nooo, sramota za slovenijo!!! če gre tako naprej bomo tudi mi prodajali zapestnice in živeli v rezervatih, kot nativni američani...	OFF
-*-*-*- Vidm da še nimate ogledala doma....	OFF
Pametno!	NOT
Živi in pusti živeti! Kje bomo tega gospoda z rumenim šalom videli na naslednjih volitvah? Naj zbirajo rajši podpise, da se vsi pedofili naženejo......za te otroke, ki so bili zlorabljeni, se pa nihče ne briga... to je pa treba pod preprogo pomest...pa taka cerkvena oblast... SRAMOTA!!!!	OFF
Tak to zgleda, ko pomotoma kak šotor zgori, ker jih zebe in se grejejo.	OFF
-*-*-*- Ja, Daniel... ce odpres kaksen socioloski ucbenik se res zadeva spremeni, pri biologiji pa zadeva ostane popolnoma enaka...	NOT
-*-*-*- Abnormalne drugačnosti !	OFF
Nisem noben naci, skin, agresivc al karkol, sam tole pa ni več normalno !!!	OFF
Prase grdo	OFF
Se ena spaka vec.	OFF
to je to , kar je govoril g. Trump	NOT
to je sredni in bolj bogat sloj ljudi, čeprav kažete samo "uboge", ti pa ne bodo spali v šotorih, jih bo treba v hiše nastanit...	OFF
če moški rodi ali se ženske med sabo oplodijo,pa naj imajo otroke,samo to je zaenkrat fantazija,bog je ustvaril dva spola zato,da se med sabo množijo,	OFF
Smrt taki golazni nori	OFF
Kmalu bo konec sveta ljudje smo ratal najvecja gamad	OFF
Evo pa se prav ima	NOT
Kaj pa tale sploh dela,koga zastopa kot sindikalist?	NOT
-*-*-*- Hahahahah boiii	NOT
Kljub temu, da je lezbični par ubil otroka si bodo nekateri še vedno zatiskali oči in trdili v lezbičnih družinah se to ne dogaja. To se dogaja samo v družinah po naravni poti. Zato dejmo enkrat za vselej pokazati, da taksne družine ne potrebujemo imeli smo referendum in se sprasujem ali razultati nič ne veljajo?https://www.facebook.com/groups/1681272325450397/	OFF
-*-*-*- Ja brez papirjev	OFF
-*-*-*- Govorimo o clanku in komentarji se ponavadi nanasajo nanj.	NOT
-*-*-*- Nina Vrankar Monika Lazar a se kdo ne najde smisla v tem komentu	NOT
Kaj pa tisti, ki so 8 let stare punčke ujete v 50 let staro moško telo, kaj pa oni? Nobene strpnosti do takih revežev ....	OFF
Ne štekam od kod to skrupcalo od erotične pisateljice, ki je celo napisala biografijo Damjana Murka, če zraven napiše:"Policisti so na kraju zbrali obvestila tako od oškodovanke kot tudi morebitnih prič, vendar samega dogodka ni videl nihče. Opravljeni so bili identifikacijski postopki, in sicer tudi z dvema na kraju osumljenima osebama (državljana Alžirije, sicer prosilca za azil). Pridržan ni b…	OFF
ne vem kaj vas to briga ukvarjajte se z vašim nadrejenim kretenom	OFF
-*-*-*- Rena Čaža, postavlja se vprašanje samoobrambe! A bi se 20 letnik moral kloniti posilstvu? Okuženo razmišljanje! SEDAJ PA VSI TIHO, JE DEVIZA RDEČE KULTURE!	NOT
Naj grejo proti Ameriki saj so oni to zakuhali pa jih naj majo.	OFF
-*-*-*- Kako lepo bi bilo na tem svetu, če bi osnovne življenske funkcije, kot so dihanje, bitje srca.... nadzorovali možgani. To je tista zadeva, ki je avtorjem prispevkov in premnogim komentatorjem na tem portalu kronično primanjkuje!	OFF
-*-*-*- Da Dami J Ana , on je res ljubil svojega "bližnjega".....hodil je k verouku in ljubil župnika (ali obratno) in sedaj tudi on ljubi "bližnje otroke"................. RES GRE ZA OTROKE!!!!	OFF
-*-*-*- V greznici je že!! Če obstaja pa še kakšen večji drek, pa nas bodo potopšili še tja!!	OFF
-*-*-*- Nina ne gre se za nestrpnost, vsaj pri meni ne....samo če bo treba sem se pripravljen branit ne da mi bo v spanju delal svašta.......seveda ko bom jaz spal	OFF
pa še vnuki :D	NOT
-*-*-*- A se vidve z Ninočko sploh zavedata nevarnosti, da je prišlo z migranti veliko teroristov? Ne, verjetn ne, ker sta preveč naivni, da bi se lahko zbudili iz spanja Trnjulčice.	OFF
-*-*-*-	NOT
dobro jutro evropa, začelo se je, končalo se bo pa ... ne vem kdaj. vi jih pa kar kličite kako so ubogi in dajte zadnje cente od sebe, zahvala sledi (pa ne od mene, od njih, samo ne na način ki si želite). razen če boste potem kričali "jeeej njemu sem pa jaz pomagal!" ko bo bomba nekje v naši bližini.	OFF
kaj je danes priti mimo zice vojsko na meje mrtvo ztrazo na zeleno mejo pa da vidimo	OFF
-*-*-*- Je mogoce butl kar se pa tice teh "beguncev"ima pa cisto prav.	NOT
homofobi so vam zelo všeč, kajne?	NOT
ti so itak adijo	OFF
Sami taki, ki nimajo nic za delat....	NOT
-*-*-*- Ja Bostjan Merljak vrjamem sam ne vem kuko naj dam tovornjak klub	NOT
-*-*-*- Francoska revolucina rasvetljenstvo in tudi ta rdeči so poskrbeli da je kleru odvzeta pravica da po svoji volni obeša in sežiga žensk zaradi čarovništva ker nad čarovništvom oni imajo monopol ter da ne morno sežigat znanstvenikov ker trdino da je zemlja okrogla, ali da se vrti ali da je vesolje starejše kot 6.000 let. In da istospolnih ni treba obesit in mnogo drugih naprednih stvari.	NOT
-*-*-*- Ne vem kje v članku vidiš ti kaj sovražnega. Nič ni napisano kar ni res. To so sami izobčenci in človek res lahko dobi ošpice ko vidi komu in koliko denarja gre za te primitivne shode.	OFF
-*-*-*- Klosar da bi ti se jezik posusil	OFF
A to je normalno ?? Men ni !!	OFF
če bi dobil takšni ljudjev posvojitev je pa to v nasprotju z vsem kar je naravnoin tudi vsemi verskimi in božjimi zakoni	OFF
-*-*-*- a jim ne bi rajsi kalasov kupli.....to je tudi njihovo domaco orozje...	OFF
-*-*-*- Svaka cast Bojana lepo si to povedala 😉👌👍	NOT
-*-*-*- Blatenje in obsojanje se ni raziskovalno novinarstvo	NOT
-*-*-*- hahaha ja slovenija je šl po nafto XD	NOT
-*-*-*- grozen si, kako sploh še dihaš	OFF
Otroke posiljujejo vaši farji	OFF
Če bi se pri nas upoštevali zakoni in bi se delalo po njih. Samo za istospolne zgleda ni zakonov. Zakoni so samo za nas avtohtone za prišleke pa ne. Ti imajo kar hočejo nihče jim nič ne more.	OFF
Kr se jim jebe.	OFF
-*-*-*- Isto velja za pedofile, ki ne marajo pedofilov, razen, ce je morda njih nekdo nategnil ko so bili otroci, samo tega pa nihce noce reci.	OFF
Zakaj nebi preprosto stali vojaki z gumjastimi metki in streljali na tiste, ki hočejo prerezati žico? :D	OFF
Ratatatatatata! MARŠ!	OFF
-*-*-*- Neverniki v dobro! Ali v človeka ..i v boga konec koncev! Kdor pa misli da smo sami na svetu brez duše, pol se mi smili....! In ne me enačiti z verskimi fanatiki! Ki Sao zloabljajo vero za višji cilj...in tu je zlo! In zlo je v brezdusneznih...in maloumnezih.	NOT
-*-*-*- odma izgovor o hetero parih! ja tudi taam so izmecki ampak jih rabimo se več?	OFF
postrelt proklee kretene	OFF
Itak je Slovenija muslimanska drzava :D	NOT
-*-*-*- Qatar je financirau veliko od tega in pol od drugega dela je sama islamska skupnost z donacijami. Zakaj idiotizem?	NOT
http://www.pravapeticija.com/za-druzinski-zakonik	NOT
-*-*-*- Hadžič kaj si rekla da muslimani ne posiljujejo. Kamor koli so prišli v evropi množično posiljujejo od 11- do 17 let stare dekleta. Saj vem da vas je ene sram kaj počnejo muslimani po evropi, ne vem vas veliki alah tako uči. Ne poznam nobenega slovenca ki bi šel v islam,celo pa po teh svinjarijah kaj počne islam po evropi. Niso vsi muslimani isti, samo ti emigranti ki prihajajo so zlo za …	OFF
pa kaj se sekirate ? Potovanje so dobili plačano samo v eno smer.......	NOT
-*-*-*- Koliko še je le takšknih primitivcev kot ste vi! To se zamislite..	OFF
-*-*-*- Nikoli ni prepozno Majda.	NOT
-*-*-*- Reku sem ti to je knjiga k je ljudje 60let preucujejo	NOT
Polovit, kaznovat pol pa poterat nazaj od koder so prišli, s prepovedjo ponovnega vstopa v Slovenijo.	OFF
-*-*-*- E ti si Slovenac kao sto sam ja Turčin	NOT
Jast se ne bi strinjal s komentarjem predhodniks. Če se že smeroka postavlja za demokracijo državljanov naj bo to v vseh premerih. Je ta ubogi slasčičar dolžan ustreči vsaki strnki ? To je pa tisto ,kar sem že večkrat dejal ,da nekateri hočejo svoja načela vsiliti drugim pod vsako ceno. Nimam proti drugačno usmerjenim dokler ne silijo svoja načela drugim, ki do proti in njim je sveto le to kar na…	OFF
-*-*-*- Ne pr teb..pr novinarjih..90 posto stvari je zlaganih. Itak da med bengunci so tud kriminlci vedno bo tako...sam zaradi njih ne mors sodt vseh beguncev..	OFF
-*-*-*- Ja,pravi problemi so cist drugje,kot pa v tem cloveku. Vsi smo ljudje,tudi tisti,kateri ne zivijo tako kot mi...mene on osebno ne moti,niti njegov izgled ne..	NOT
-*-*-*- ja, žal bo tako. vse tele slikce migrantov, ki jih objavljajo razni mediji si fejst zapomnite, bodo še znani obrazi.....	OFF
Veš kej bi jz nardu za Slovensko kolturo...pobral bi vam vse šolde državne šolde in si jih kao kolturniku zaslušte sami, sprivatiziral bi vas, da bi enkrat začeli malčk delat taku kot mormo vsi ostali !!! Pol vam pa ne bi kuzlarije jen pederije šle po glavi !!! Pa še enkrat to je moje mnenje...so bla pač pederska posla !!! Iz užitkov se manda ne kolje.....edino, če je to kšna vaša nova predigra..…	OFF
Streljati, ni druge poti, drugače bodo oni prvi streljali na nas,kar pričakujte si!	OFF
-*-*-*- ;)	NOT
-*-*-*- Petra Kores (Y) too!!	NOT
https://youtu.be/sYGqf2igCNw	NOT
ali izgubljamo identiteto, da so pripravljeni se uklonit tuji kulturi	NOT
omg katastrofa transvestit itak sm vedla da ni baba ampak dedc v resnici fujjj	OFF
-*-*-*- Denis Kuracović, Še en na ć, ki ne mara Janše !	NOT
-*-*-*- Pišče debilno,kva se skrivaš za nedovžno žvavco	OFF
-*-*-*- Tko kot tvoj priimek	OFF
-*-*-*- Ja je 1001problem	NOT
Jah Donko, ta boj bo v nedogled trajal, dokler ne bo popolne enakopravnosti. Pa dobra pomirjevala si zrihtaj, naslednjič se bo šlo direkt na ESČP, ne na naše US.	NOT
-*-*-*- Takoj na policijo javit da imas bombo doma.hahaha	NOT
-*-*-*- Bojo ja kokr v Franciji, Veliki Britaniji.	OFF
En kur*c so kaj pripravljeni, govedo eno	OFF
-*-*-*- Sem kot srednješolec bil nadlegovan z strani pedra.. Na avtoštopu iz šole zbrcal sem mu avto z Martins bulerji... Uničil sem popolne bulerje... Kaj vam trem ni jasno sovražim vas pedre a jasno!!!!!	OFF
Saj ko bo zacelo pokati po Evropi me zanima ce se bodo aktivisti se oglasali.Osli Slovenski.Jelincica na oblast drugega ni Slovenci pa socialno ogrozeni.Bedaki hlapcevski Slovenski.	OFF
Samo levičarji so na tapeti, pa je tudi na desni precej podobnih kot omenjeni gospod. Če so na tej Tv tako proti naj javno povedo, da so proti vsem istospolno usmerjenim in ne le proti tistim na levici.	OFF
	NOT
-*-*-*- Alma ti je že kdo rekel da si navadna svinja in verjetno tudi cela tvoja familija ki te je tako vzgojila gamad navadna	OFF
-*-*-*- Jaz se pa ne počutim kot hlapec! Naj vsak počisti pri sebi, posploševat pa res ne gre...	NOT
-*-*-*- Upam da jih čim več pride, da bodo dobili po glavi vsi branitelji ilegalnih ekonomskih migrantov. In to isti ki govorijo kako spoštujejo zakon!! Očitno tu noben ne potuje da bi videla kaj delajo na tujem, vse so že uničili, noben jih več noče, tuki pa še kr welcome politika za vse sorte pribežnikov. Za bruhat!!	OFF
A veste vi kaj navadne ljudi tukaj sprasujete i delate samo da se ljudi dele u nedogled.sirite nestrpnost	NOT
Otroci bodo, ne glede na to, al bo zakonik sprejet al ne. Sej se ljudje še vedno odločajo za otroke, čeprou verjamem, da tud temu ne bo več tako, če bodo sprejel take ukrepe, kot jih predlagajo. Tisti, ki zakona niso prebrali, mislijo, da le-ta daje en kup pravic homoseksualcem in zaradi tega želijo, da zakonik pade. Žalostno, ko pa je v zakoniku tudi kaj dobrega. No, pa sej naše mnenje ne šteje,…	NOT
pa kva se tok sekirate kakšne folk piše???? sj ne pišejo o vas!!! to je javno tko da vsak lohk pove kar hoče..ne zagovarjam nobenga drgač..namest da se sekirate za bl resne stvari(država v kurcu) se sekirate kakšne folk piše o tem modelu/ki.	OFF
ja kaj pa zdaj? vsakemu ki pride ene tisoč evrov dat pa spustit naprej ane?! prokleti zarodki butasti,	OFF
IN OČI ODPRE TO PA NE,,TUDI PRI NAS SE PREBUJAJO,SE BO TREBA PBOROŽIT SAJ SMO PREPUŠČENI SAMEMU SEBI,ORGANI NE SODELUJEJO VEČ	OFF
a zdej nam mogla it u Lenti?	NOT
-*-*-*- Nina Ona mrš !	OFF
Mejo zapret!	NOT
kaksa parade ponoisa....saj pa "normalni" pari nikoli ne paradirajo ko konji na parade....to sranje je treba prepovedati...	OFF
Ma shaa Allah svoji princezi takoj vpisem.....Arnela Hadzic Joni Hamza Joe Jasmina Brdar itak oni ne kontajo ampak se bojo s casom moral kr navadit😉😀☺️	NOT
Te slike ne delim zaradi heca ampak da boste videle ženske kolko boste vredne v prihodnosti	OFF
-*-*-*-	NOT
Le zakaj ne bodo dal prstnih odtisov?? Jasno, ko beli dan. Če ima človek čisto vest in ne slabih namenov, bo privolil. OOoo kaj nas čaka še :-/	OFF
-*-*-*- Cvetka Ljubiteljica Knjig ti si res ena cvetka... tezko tebi, ko ostanes sama s sabo in svojimi fobijami, paranojami...karakterjem	OFF
-*-*-*- Moti svoje glavo sklepanje, namerno povzel po tebi tako kot ti pomeni pa je moteče kajne	NOT
-*-*-*- Niko Miklavžina tuki je pameten ko je bilo treba bosno branit so pa bezal kot podgane. On foter deda hahhaha popusi ti meni kurac hahahha	OFF
-*-*-*- Brez skrbi po enih informacijah ki sm jih dobil se tudi v Mariboru obeta ena taka lepotica 😆	NOT
naj se družijo ,naj se poročijo , SAMO OTROKE PA NAJ PUSTIJO NA MIRU,,	OFF
kakšen prispevek, meni se to zdi najbolj šokantno	OFF
-*-*-*- Alma Akmadzic bodo pa 30km vstran-Avstrija in se malo naprej Nemcija! Pol slovenije je spizdlo v Avstrijo delat, ker tu nimamo za burekkk!!! Kaj bo pa kasnej??? Socialni transferji se bodo znizali, place se bodo znizale...vse to bomo obcutli tudi mi v Sloveniji...krepko😢	OFF
Matjaž,Matjaž,Uri,Boris,Biserka,Žan in ostali ksenofobi,samozadostnežiin še kaj,vidim da nimate trohice pojma za kaj se gre,ker ste preveč sebični in samozadostni,da bi razumel stisko ljudi.In če i se to zbodilo nam,kam bi odšli,v Ameriko,Rusijo,na Mars Sram vas Bodi !i	OFF
-*-*-*- Prizadet folk ste..smilite se mi ovce	OFF
-*-*-*- Bojan Iskra,kje pa pobirate novice,ki so tako poenostavljene in nehumane in ekstremistične in črno belo obarvane?	NOT
-*-*-*- Renata Kozole hahahahaha...za tebe sm gospod. Dej si rajs se kaksn uhan u usta,da bos se bol strasilu podobna,pa tuserat se je tud dobr tko da ves. Bljekte kr srat prime,k tako babo vids!!!	OFF
Mi pa dobri in jim dajemo vse, namesto da bi poskrbeli za svoje SLOVENCE.	OFF
Potrebno je postaviti minsko polje v širini ograje. Če kdo želi kljub temu skozi ograjo naj pripiše posledice samemu sebi! Meja je meja in konec!	OFF
nič vpit..................samo streljat	OFF
-*-*-*- ja ampak slovenci pa podpirajo tega kekca	OFF
Begunci ? Mislte ekonomski imigrantje ?	OFF
-*-*-*- Ne rabis bit ljubitelj nečesa, dovolj je že, da sprejmeš drugačnost. Vsak si kroji življenje kot mu ustreza.	NOT
-*-*-*- Jože o SDS lahko bereš v vseh ostalih medijih, tako da škoda da bi nova izgubljala besede še o njih. Lahko pa mi poveš kateri medij še napiše kaj kritičnega o SMC, SD, Desus, ZL?	NOT
Jaz tud pedofilije ne razumem in še marsičesa ... tko pač je. Človeški um je zapleten. Ampak tolk mi je pa jasno, da homoseksualnost NI pedofilija NI zoofilija ipd ... in tudi NI svobodna izbira ... tak nagon imaš in to je to. Proti nagonu it je pa težko ...	NOT
-*-*-*- Tomaž Dacar pa kaj vi še res niste vidli posnetkov, kjer stran mečejo hrano in vodo, ki so jo zastonj dobili, kot pomoč?! Vi mu boste dali oni pa tega ne bodo želeli. Ker želijo več. Širijo islamsko vero. To je lahko začetek 3.svetovne vojne. Premišljen načrt. Vi ste pa naivni.	OFF
-*-*-*- Chillaj hahaha	NOT
-*-*-*- Sandi Belina, kaj bi pa ti naredil, če bi te nekdo omamljenega posilil. Bi mu še enkrat nastavil tazadnjo al kako.	NOT
sramota da lahk gre sploh taka na oder pred tulk ljudi adijo pamet	OFF
Upam,da se naša vlada zaveda kaj to pomeni.	NOT
Pa bo imel Jankovič poleg najlepšega mesta na svetu še tudi najbolj nevarno	OFF
...ko objavi nova tv vzemi z veliko rezervo.	OFF
-*-*-*- Naj si postimajo pedofilijo po cerkvah! A to je pa normalno in da moz pretepa zeno in otroke to uci vera! Pejte nazaj v dobo jezusa in boste videli, da tudi takrat so bili geyi pa lejzbike! Kje pa je še normalna družina? Ti privoščim, da bi tvoji otroci postali geyi in lejzbike in kaj bo potem? Idiot!	OFF
Katastrofa kaj se to dogaja nič dobrega se nam me obeta boste videli...!!	OFF
pa kaj ste fukjeni?? gamat smrdliva slovenska... NAROD PA KAJ VIDITE,da se prav norca deljao z nami parlament smrdlivi.!!!! baj raje gnar dajo nasim otrokom in jim omogocijo brezplacna kosila !!! boljse mize,stole itd.... bedaki blesavi .!! ce bog obstaja naj postrela poslance !	OFF
lahko si kar hočeš biti,to je naša pravica,pesem je fantastična,to je umetnost	NOT
Rabimo samo novega Leona Rupnika, da bi naredil novo linijo na južni meji, pa naj rečejo švabi kaj hočejo.	OFF
Pa kaj je z naso vlado da ne ustavi te blaznosti. A gre lahko nekdo Cerarju povedat kako se to dela! Niso normalni. Vlada naj spoka kufre, ce ne obvlada situacije. Prva bi morala scititi domovino!	OFF
Običajno ne komentiram prav veliko, tokrat pa žal moram! Spoštovana ga. Nevenka. Res žalostno, da pri teh letih razmišljate tako bolano in pišete tako bolane poste!!! Lahko se opredelite, to je vaša državljanska pravica vendar nimate pravice tako nizkotno žait!!!! Če bi vam vaš otrok priznal da je istospolno usmerjen, ga ne bi podprli? Ne, verjetno bi ga kar odpisali. Kajne? Bravo Nevenka takšne …	OFF
-*-*-*- :D in četrtkov dopoldan je dobil tragično konotacijo	NOT
ŽIVI IN PUSTI ŽIVETI!	NOT
-*-*-*- Točno to! ^^^^^^^^	NOT
-*-*-*- I nikome nikad nije smetala ni jedna bogomolja :) ali to je BiH, a neki slovenci to ne kontaju... nemaju tog duha u sebi..	NOT
Ne, ni jih toliko, ampak tisti, ki so iz razbitih družin ali pa so se jim starši odrekli, si zaslužijo ljubečo družino. Pa ni pomembno, katerega spola sta starša ... sicer pa nima smisla o tem debatirat, ker eni pač ne date možnosti drugačnim in greste z glavo skozi zid, kar je škoda. Me pa zanima, koliko vaših prijateljev je istospolno usmerjenih, pa ne veste zato, ker se vam tega ne upajo poved…	NOT
-*-*-*- Imaš prav! Za leto 85 ne vem, leta 83 sem biv pa prisoten pri takem dogodku. Dalna preteklost.....,	NOT
-*-*-*- 😂😂😈	NOT
-*-*-*- Jest pravm, ce majo lahko pravoslavci svoje cerkve, zakaj muslimani ne bi mel ene same dzamije, od osamosvojitve naprej ste oboji tujci, al pa potomci tujcev, religije pa po SLOVENSKEM zakonu enakopravne, da bi pa muslimani spravl Slovenijo v red, to je pa ze mal sovrazna izjava doticne muslimanske gospodicne, ki bi morala bit kazensko preganjana, pa lep pozdrav vasim njhovim in nasim, ja…	NOT
-*-*-*- Mitra Purusha Razgledanost ni tvoja jaka strana .. Volilna udeležba do 19. ure je bila 31,45-odstotna	NOT
Nazaj golazen!!!ptvct vse sam prva tezja pizdarija!!	OFF
Seveda bo država Slovenija finansirala tudi to versko šolo, kot finansira katoliške. Nič nimam proti verskim šolam in nič nimam proti katerikoli veri, vendar zagovarjam pošten odnos do neverujočih, ki v tem primeru plačujejo, preko davkov, verske šole, vzdrževanje verskih objektov in delovanje raznih veroizpovedi. Naši državi, čeprav je po Ustavi ločena od cerve, še na mise ne pride, da bi zakons…	NOT
-*-*-*- Pety Polizzi, bogi starši takih otrok. To ni prirojeno, to je postala moda. To pa bo naraščaja ! Kaj se skrivaš za nekim čudnim imenom.	OFF
ŠOKANTNO DA STE TAKE BUDALE JA! Novinarka sprašuje če bi se pokrile, ČE BI BLE OGROŽENE, VSAK BI SE POKRIV ČE BI BIV OGROŽEN JEBOTE!	OFF
	NOT
-*-*-*- Ce pa imamo vse vojake na kosovem da pazijo šiptarj	OFF
kvab jih tepla jao hahahaha :D bombo	OFF
-*-*-*- Bravo že leta nas tako zavajajo	OFF
-*-*-*- Strpnosti na bliznjem vzhodu bi bila ce se nebi Amerika in Nato umesavala ampak kaj ces za dolar je treba pobit milijone nedolznih otrok itd.folk rajs si kj preberte ne pa sam poslusat podkupljene tv novice k govorijo same lazi. Kdo mislite da je sponzor Isisa ki nima nobene veze z islamom Amerika in nato!!!! In Amerika je pa uredu ane 😊	OFF
-*-*-*- https://en.m.wikipedia.org/wiki/Neil_Patrick_Harris evo ti primer gay para	NOT
	NOT
No zdaj pa naj začnejo zbirat denar za referendum.	NOT
-*-*-*- Če ne maraš religije nisi ozkogleden in nestrpen, ampak si napreden. Religija je sovraštvo, nestrpnost in vojna.	OFF
-*-*-*- ste pa isti,oziroma hujši kot tisti v franciji.morali bi te blokirat na fb.	NOT
-*-*-*- Adnan Veladžić ma prav se pa tudi moti jebi ga politika kapitalizma in vera kapitalizma je isto uničuje svet nee svet bo ostal samo brez clovestva	OFF
-*-*-*- Poglejte definicijo OZN-a, je že iz 90ih taka, da vključuje tudi matere in očete samohranilce, pa istospolno usmerjene. Ni to nekaj novega.	NOT
Vlak je potrebno usmeriti preko turcije v sirijo.	OFF
Pepi ni samo Pahor kriv ampak tudi njegovi predhodniki.Če bi bil kdo drugi namesto Pahorja bi bla ista štala!	NOT
a ja, v postopek in morebitni zapor. Kam pabi dali recimo več 100, ali morda 1000če takšnih ritopercev. Saj jim morate nudit vse, kar je po ženevski konvenciji, čene, vas gredo tožit.	OFF
Otroka je potrebno vzgajati v njemu primernemu okolju, kar to ni!!!	OFF
cerkev dela na veliko,politika pa sedi	NOT
me prou zanima kok vs k hejtate na polno, je dejansko spoznal kšna migranta, ni čudn da smo kot narod tok v pizdi, ovce so zato da se jih brije, vi pa vrjamete medijem k da nimate svoje glave SPLOH, in sam zlivate olje na ogn, in jim dajete razlog da bo kmalu middle east ratu middle west.	OFF
-*-*-*- Sead Hećimović kot praviš ti , je nasilje pedigre islama. Potem bo že držalo !!	OFF
U unite unite Europe	NOT
-*-*-*- ne rabiš pomoči. :P se mi zdi, da si kar prepričan vase. :P	NOT
naj se že enkrat odloči kaj bo - moški ali ženska!	OFF
Berem te komentarje eni pa ste res izpred časa kamene dobe in dinozavrov,Polona podpišem se pod tvoj komentar.Zaradi porok isto spolnih parov naj bi bilo konec sveta,eni pa ste res bedasti.To se je dogajalo in se še bo,samo da so takšna razmerja včasih skrivali.Nič nič nimam proti takim zvezam,saj nikomur ne škodijo,saj so odrasli in se sami zavestno odločijo zato in jih nihče ne sili v to.Sveta …	NOT
Hvala Janša24TV za širjenje laži in sovraštva. Ste me prepričali, da še z večjim veseljem glasujem ZA.	OFF
-*-*-*- ma Cerarja treba skupaj z njimi nagnat iz Slovenije	OFF
Tudi ti begunci sicer v Sloveniji niso nameravali ostati. "Želim v Nemčijo, kjer bom študiral," je dejal eden izmed njih. Na vprašanje, ali bi ostala v Sloveniji, pa je begunka dejala, da je "slišala, da je Slovenija revna država".	NOT
Kdaj zacnemo pobirat podpise za referendum?	NOT
pehod ja, čimhitrejsi....nastanitev pa ni šans....	OFF
... super <3 I love YOU <3	NOT
Kar v LJ z njimi tam imajo podpornike	OFF
-*-*-*- ne rabi nas biti	NOT
-*-*-*- Matej Obreza V bistvu pri nas resnično manjka nepristranski medij,ki bi pljuval po butastih odločitvah tako levih kot desnih,kar pa za NovoTV nihče ne more trditi,da je nepristranska.	OFF
-*-*-*- Dobar put se jasno razlikuje od zablude! Moji so verni pa niso radikali dobro premaga zlo fuck radikalizem ni to dobr za mozgane ves	OFF
To je ono...	NOT
Veren narod je glup in nerazgledan in zaplankan.....	OFF
-*-*-*- In če se bo katera ženska želela zaposliti, naj bo obtožena čarovništva	NOT
-*-*-*- Ja, lahko reces, da ti je hruska nagnusno sadje. Ampak, da si sposoben to reci za nic krivo clovesko bitje, je pa velik problem.	NOT
Pa lepo piše MRŠ hahahaha...	NOT
-*-*-*- Verjetno res je..ampak meni se zdi da sredi kakega Maroka al pa kje drugje tud nebi bili navduseni z postavitvijo kaksne kapelce .....al?	NOT
Ne in naj grejo drugam svoja govna sipat,naj se napotijo v ZDA.	OFF
C.c.c na bruhanje mi gre ko to berem,tocno se vidi kdo je clovek z duso in kdo samo z besedo.. Vsi smo enaki pod kozo,pa biv musliman ali ne,namesto da kritizirate muslimane in druge narode ki vam nepasejo bodite ljudi z srcem in duso pa rajse pomagajte ljudem! Vse se enkrat vrne..res srcno upam da bote vsi ki ste rasisti in vsi ki ne marate tujega naroda razen svojega 1x na njihovem mestu pa da …	OFF
povedala je pravilno. zgražanje je bilo pa zato, ker se ve kdo obiskuje take prireditve/tekmovanja :)	OFF
Ker so govna	OFF
-*-*-*- Ja se opravičujem tistim, ki so kljub svojemu poreklu se vedno dobri in častni ljudje. Ker jih je, zelo veliko. Celo boljših od marsikaterega Slovenca. Samo tej primeri pa so primitivizem do konca, da človek nima besed in jih je tudi Škoda, za take smrduhe.	OFF
-*-*-*- Neumešavi ruse... Delajo oni več kot dovolj kjer je treba!	NOT
Kretenska politika....	OFF
tudi mi bi se morali zavarovati	NOT
-*-*-*- Haha. A si proti naravi?	NOT
-*-*-*- Saj ne veš niti pravilno napisati KARDELJ. ;)	NOT
	NOT
-*-*-*- Niso jim hotele sprejeti bogate muslimanske države kot so zae..katar..jemen b..arabci..le zakaj	OFF
Domov si jih naj pelajo da jih poblize spoznajo	OFF
-*-*-*- Otroci so odprti in brez predsodkov.Predsodke jim vcepimo starejši,starši,družba,družina...Če otroku lepo razložimo,razume.Nikoli ni dobro,da omejujemo otroka,njegovo inteligenco in duhovnost z lastnim ne razumevanjem nečesa ali nekoga.Predsodek je miselni zapor,prepreka,da bi bili svobodni.Ljubezen je svoboda.Sem ZA spremembo zakona!Srečno :D	NOT
-*-*-*- Kje dobijo škarje? Od naših petokolonašev!	NOT
Dva manj	NOT
-*-*-*- Pa too :(	NOT
-*-*-*- Vprašaj se zakaj je priiščo go tega ?? HALO !!	NOT
-*-*-*- Kje imaš tisto kapo z dvoglavim srpskim orlom in rdečo zvezdo? Pizda, kaj res misliš, da če glasujem proti, da sem SDSist? V Sloveniji sploh prave desnice nimamo. To so večinoma katolibani, lizalci ameriških interesov, monsantofili, ki razpolagajo z našimi življenji pod mizo (npr. tipični primer je Zver iz SDS in oni rakavi čebelar iz NSi)	OFF
Proklete nesnage aktivistične	OFF
Tako je naj jih vzamejo nasi tajkuni saj jih je kar nekaj in poslanci saj imajo najvec pod palcem,da jih futrajo..	OFF
Boge nedolžne ovčke muslimani. To,da pobijejo kupe nedolžnih ljudi v imenu Alaha in posiljujejo mladoletne. To je pa vse nedolžno. Alah=Jahve=Joshua....Bog je eden. Ko slušiš v imenu Alaha sem pobil ljudi....	OFF
totih 500 lah gre tja dol nazaj z nimi pa naj se tam gledajo.....	OFF
-*-*-*- No,pa mi ti razloži,vse te smeti umazanijo zažiganje..hvala.	OFF
-*-*-*- NAROD SLOVENIJE KATERI JE POSTAL IZREDNO PLITEK...ŽAL KER GA POLITIKA NATEGUJE DO KRAJA.	OFF
Bravo. Madžarska je pokazala da ji EU ne bo komandirala kako in kaj.	NOT
men je pesem všeč, ali ocenjujemo pesem ali videz :P	NOT
WELCOME REFFUGES	NOT
-*-*-*- Tanja Fürst ce odidejo bosanci iz Slovenije, kdo bo potem vas slovenke fukal?! Se to nisi vprasala????!!! Ze tako zafrustrirane pol bo sele joj😂 a ja, zelo vesela sem da sem dobila priloznost pobegniti iz vase babana republike 😂	OFF
...ja kaj čemo mi se pač moremo držati OZN-na in človekovih pravic ter ker smo civiliziran narod jih moremo razumeti he hehe he..........samo do roba mojega dvorišća od tam naprej zame ni več OZN-na od tam naprej so moje pravice in moja pravila.	OFF
v nemčiji pa desničarski radikalci napadajo vsepovprek ko so hotl na neko zapuščeno tržnico začasno nastalit begunce..od tega naj bi aretiral samo enga...evropa gre nazaj v drugosvetovno vojne čase z vsemi temi desničarskimi radikalci pa vsem tem verskim fanatizmom...zanimivo da gre za haidenau, kraj blizu dresdna	NOT
-*-*-*- Martin Kavčnik Hotel sem odgovorit na tvoj komentar, vendar ko sem še enkrat prebral in sem videl med naštetimi Egipt in Libijo kjer je krščanstvo zelo razširjeno in Irak kot tudi Afganistan kjer ni toliko razsirjeno ampak imajo vec cerkev.. Rajše se ne bom ukvarjal s takšno osebo ki zgodovino sploh ne pozna.	OFF
Abra kadabra bumm	NOT
TA JE ZA NASMETISCE AROGANTEN DREK	OFF
super aste ljubosuni	NOT
Naredite bojkot zoper islamske drzave in prenehajte uporabljati njihovo nafto.	NOT
-*-*-*- Ko pa pišejo dobre stvari o njih , te pa ne lažejo al kaj?	NOT
pravilno!	NOT
Grozljivka je ta kanal 😂	OFF
Naj ta Primc tudi plača ta referendum če si ga tolk želi...En navaden butelj ki ma rad pozornost drugih ..	OFF
-*-*-*- Ma Lara, sj pravm. Nasi starci so se boril da mamo svojo drzavo in to sigurno z namenom da jo preplavijo muslimani in drugi podobni. Dons je na pokopaliscu zurka, vsi se v grobovih obracajo.	OFF
V redu in naj tudi za njih skrbijo z lastnimi sredstvi. Ne da bo novih nekaj 1000 na javnih financah. Davke pa vsi plačujemo.	NOT
-*-*-*- Ja Sonči Bonči..lej moji strahovi...sej ni mus da se vsi strinjate...lej delala sem z begunci med balkansko vojno pa me ni blo strah .Delala v azilnem domu je blo super delat a zdaj mi ne pade na pamet da bi šla po temi sama okoli...	OFF
Ka pa je enaest milijonov , citi drobiz...	NOT
-*-*-*- Masallah i ljepo napreduje bogu hvala 🙌🙌👍👍	NOT
-*-*-*- Okolje oz starsi v vlki meri vplivajo na to a bo otrok drugace usmerjen ali ne... :) je bla glih dans to debata z psihologinjo pa medicincem pri mizi :)	NOT
Reklama doseže namen tudi z negativno vsebino, zato je tu odveč	NOT
-*-*-*- Robert Goncz ,še en ksenofob,ki skriva svoj obraz. Blokada !	OFF
se je že začelo, od začetka bojo še prijazni pol pa ...?	OFF
really, really sad ,,,, tukaj se vidi v teh komentarjih kako je večina folka se zmeraj zaostalih	OFF
-*-*-*- Kdo bo šel od Slovencev na cesto ker boji stavkati poglednejo si naj francose oni če kaj ne paše so na cestah	NOT
-*-*-*- Opozarjanje na diskirminacijo ne pomeni, da je to potem lahko to shod moskih in zensk srednjih let, ki pod okriljem “opozarjanja na diskirminacijo“ hodijo goli po cesti? Hmm... ajde zakaj ne morejo biti normalno obleceni? Oz vsaj obleceni? V cem je finta tega? Da opozorijo na kaj?	NOT
zanimiv citat Geerta Wildersa iz leta 2009(!): "V Evropo in Severno Ameriko(v vse države, katoliške, protestantske, ateistične) bomo pripeljali na milijone Arabskih muslimanov. Imigracijo bomo financirali preko Savdske Arabije(ki smo jo ustvarili mi leta 1932), tako da bodo ti Arabci brez ekonomskih ovir živeli in se razmnoževali, medtem ko bodo Beli domačini finančno zlomljeni in se bodo komaj p…	OFF
na Ptuju je bolno homo oseb	OFF
pa kakšno enakost bi on rad, naj se pogrezne v zemljo črvek smrdljiv ! že narava, bog je ustvaril življenje tako da je neenakopravno in neenako ,ker tako mora biti, tako določa zakon narave in pika !	OFF
-*-*-*- Gej se ne rodiš???? Ta je pa dobra 😀. Seveda se...saj, če bi se lahko o tem odločali, se najbrž nihče ne bi...ravno zaradi nestrpnosti družbe, sploh v naši ljubi Sloveniji, ki je zavrta in ji ni jasno, da kakorkoli že živimo, živimo v 21. stoletju in ne v srednjem veku.	NOT
ma ta denar ki so ga dali za km in km ograje,ga nebi raje porabli za kaj bol pametnega?!	NOT
Naj si jih peljejo domov!	NOT
jankovića zazidat v dzamijo da bo ze enkrat mir	OFF
-*-*-*- Osebno poznam ljudi različnih kultur iz različnih držav pa smo dobri prijatelji!!!Torej sem živ dokaz da se da,vse ostalo je v vaših glavah!!!	NOT
-*-*-*- Kmečka pamet ni tako slaba, s tvojo pa je nekaj narobe ,oziroma nimaš otrok	OFF
Za posiljevalce, pedofile,izkoriščevalce, itd je kazen se ve kakšna. OSAMA do konca. Isto usmerjeni naj se pa pač zase držijo in ne izzivajo, pa saj vsi vemo da po neki fizikalni in naravni logiki matica na vijak paše in obratno. Meni še ni uspelo dva'šraufa'skupi sestavit brez švas aparata. Ta levi naj se pa tud že enkrat odločjo koga bodo zagovarjal. Ker kokr se še spomnim v prejšnji enostranka…	OFF
-*-*-*- Čehič hmmmm... Slovenija je za odprte ljudi :) #casjeZA	NOT
-*-*-*- Boš ti nehala dihat k ti bojo taki postavili kakšno bombo pol ae pa pritoži v Brusel. Haloooooooo	OFF
Njih v dzamijo , dzamijo pa u luft	OFF
ja in ,, se pač hočejo zaščititi	NOT
Mogoce je pa Erjavec tud gej .	OFF
Za bruhat sta oba!!! Maskoti sramote za Slovenijo!	OFF
-*-*-*- Daniel Debelak Aja pa opozorilo glede APA, če jih misliš citirati: So res bolj znani, ampak če boš enkrat odprl njihove "raziskave" in ne le spletno stran, boš videl, da ni skoraj nobenih statističnih podatkov, ampak samo "some", "many", ipd. Ne vem, mene so na faksu vedno zajebavali s tem, da moram vsako trditev podpreti z referenco, njihovi članki pa imajo presenetljivo pomanjkanje le t…	NOT
-*-*-*- Ti pa še mau veš	NOT
Evo komunajzerji..kaj pravite na to..hahahaha, kako ste pljuvali po družinskem zakoniku češ kako so geji in lejzbike sočutni in dobri starši!!	OFF
-*-*-*- Simona Gojmerac 1. Nimamo vecjih privilegij kot vi slovenci 2. Sami ste si krivi kua pual vlecete pocen delavne sile iz bosne sm gor 3. Od mebe pa useh cefurjeu k ns ze tok nematas neseri I pet raj pojest kej kokr d pluvas tm k ni treba sm katolik in im prvosm zrd takih kokr si ti da gradijo (doklr nepoje velik)	OFF
-*-*-*- Se opravičujem, žal vas je več mojc v SLO..:)	NOT
Alja Dobnik	NOT
Uvozniki demokracije v svoji kozi ...za nekatere ovce na tem portalu so to heroji https://www.youtube.com/watch?v=L2Bq0KSnFpA	NOT
-*-*-*- Tak hitro si se sposoben prodat?	OFF
Ni tako samo tu!	NOT
Kure neumne...	OFF
slabšga click bait naslova pa še ne	OFF
-*-*-*- Ljubomir Škraba reklama reklama prečitaj ki sem napisala prej	NOT
Ne se sprasevat cez par let kaj je slo narobe ko bo tudi pri nas prislo do terorizma. Kulturni center 😄	OFF
-*-*-*- .sem prepričana da 0,oooooo...da se jim gladko j***	OFF
Bla, bla, bla...	NOT
Jurij Cerjak Matevž Kukovičič Žiga Ribič Denis Kneževič to je to jutr že pred šolo haha	NOT
-*-*-*- toti so fukjeni 😂😂	OFF
-*-*-*- Usak ma svoje tezave tut oni niso z veseljem zapustil svoje domove pa bogastvo pa po moznosti tut use kar so mel in za kar so se trudl v ziulenu sam zato da zbezijo smrti :)	NOT
-*-*-*- adam res mislš da bo otrok gej če se bo družu z geji?? al no to bolezen da se prenaša po zraku ;)	NOT
-*-*-*- Igor Drago Dragar kr neki....josef fritzl ni biu muslič	NOT
-*-*-*- tako je to dobrota je sirota.kaj se pa mečemo vun,zapret mejo pa pika,saj že ropajo kaj še le bo	OFF
-*-*-*- upam, da se sve posname kako bi se ugreznilo vsi na sebe	NOT
-*-*-*- Takšen sem, mislim pa , da ni nič narobe če ščitim interese naših otrok. Zbežali so zaradi vojne AHAHAHA, mislim da ne potrebujejo nastanitve na morju s polnim penzionom. Očitno ne veste kaj ostane za takšnimi, jaz sem videl na svoje oči.	OFF
Na otroke se spolno spravljajo katoliški in drugi duhovniki! Cerkev je neskončen rezervoar pedofilov, mučiteljev otrok in zatiralcev žensk! Pri tem ji Nova24TV drži štango!	OFF
Ma Slovenija nekaj tankov za odpis naj jih ponucajo za to golazen.....	OFF
Se z madcarske se veter ne piha dober vse uvoze izvoze vstavit dol pa mo vidli kakdugo bojo za ograjoj	NOT
	NOT
-*-*-*- Vse drugo pa ja? Cerkve gradijo povsod, a karte tega ne pokazejo? Ali se nam zaradi tele dzamije obetajo napadi?	NOT
Naslednjič ... preden spet napišete kaj sovražnega do tujcev ... pomislite: VSI STE VI PRISELJENCI ... oziroma ... VAŠI PREDNIKI SO BILI PRISELJENCI.	NOT
Jo ne dam gor...matr	NOT
poslite jih dol resno gamad pokvarjeno takole bojo zacel prodajat tudi eu otroke sramota ne dopustite da se to zgodi https://www.facebook.com/147122322156057/videos/vb.147122322156057/417595775108709/?type=2&theater&__mref=message_bubble	OFF
freak	OFF
o temle pa nočete poročati https://www.facebook.com/STOPbeguncem/photos/a.1025360857494801.1073741829.1007346255962928/1034419329922287/?type=3&theater	OFF
-*-*-*- Ti si cis kiksnu ne ves kva govoris :)	OFF
Vse moške med 18 in 60 letom poslati v svoje države naj se borijo za njo tako kot smo se morali mi ne pa da bežijo kot neki strahopetci z repom med nogami ženske pa otroke pa lahko sprejmemo brez problema samo prvo pregledati za kake viruse ker je čisto možno da gre za biološko vojskovanje	OFF
Kaj bo reklo ustavno sodišče :)	NOT
-*-*-*- Daša Pogačnik, ni nič slabega mislu, ne se razburjat :) Vsakemu svoje..	NOT
Zakaj smo sploh pristali na to ku..vo evropo to nas bo pokopalo pod jgo je slo vse v beograd pod sl vse v ljubljano zdej pod evropo pa vse v nemcijo ki je bla nas sovraznik pobijala nase nonote in pranonote sramota	OFF
To je vse Amerika kriva!! Ko so začel pedre pa transsexualce v filme devat je to modern ratal!	OFF
-*-*-*- Se enkrat bi napisala isto, ker enostavno ne kapiras. I'm done here. ✌	NOT
-*-*-*- Ti si groznja sam zase pizdo	OFF
-*-*-*- Štefan Erjavc kje pa - naučila jih bo brezmadežno spočetje.	NOT
-*-*-*- Spoštovanja vreden 👍	NOT
Kako to mislijo "na sreco ni bil nihce poskodovan"? Zalostno, da niso malo trpeli zarad i svojih napak, ce jih ze policija ne kaznuje...	OFF
no aktivisti kar z njimi pojdite in tam ostante	OFF
-*-*-*- Faliran student se oglasa? Jokam od smeha😁	OFF
Nakaza majku ti pedersku jebem puuuj sotono .!.	NOT
-*-*-*- Naj si jih kar odpeljejo domov mogoce bojo vsaj njihove zene zadovoljne veckrat na dan pofukane...sploh politikom jih privoscim	OFF
-*-*-*- Simona Gojmerac kako to, da na tvojem zidu vidim toliko je***** ĆEFURSKIH post-ov😂😂😂😂	OFF
-*-*-*- Z ustrahovanjem so jih cist unicl... Vsak dan zgori kak avto trgovina lekarna....	OFF
Ej folk kaj je z unimi Dzamijami z soske fronte ?? Kdaj bomo une obnavljal ?	NOT
lažni begunci,zakaj ne zginejo v muslimanske države	OFF
-*-*-*- Jankovic edini srb kinleze v rit muslimanom	OFF
-*-*-*- Pa poskusi nekje na bližnjem vzhodu ustanoviti krščansko šolo. Ne boš dolgo na svetlem.	OFF
Dajmo jih v blok4 k psihotici?jaka	OFF
Janja,bravo! Dobro si tole povedala. Se pridružujem tvojemu mnenju!	NOT
-*-*-*- oprosti Marta,vprašanje je na mestu,sam ljudje,vsaj večina teh ki so odgovarjali,so klečeplaszci.Al ni čudno da smo tam kjer smo v tej državi,vse bi naredl da bi prišleke zadovoljili.In to je zato,ker ljudje preveč gledajo TV kjer se zadnje čase prikazuje sam neko sranje,teror...pa so vsi prestrašen.Preden bi morala moja hči ali žena dati na glavo ruto oz.tisto sranje,bi bilo prj kaj duzg…	OFF
-*-*-*- Ko starši nimajo za kosila in malice za otroke v šolah..se vprašajte kam smo prišli !!! Ko otrok ne m orejo poslat na obezne ekskurzije, ko gledajo otroške oči v želji po čokoladi, pa je ta žal predraga, ker je to cena za1 kg kruhain je pomembnejši pomembnejši !! Koliko mater in očetvo ob tem zaboli srce !! Se to kdo vpraša ??? Ko gledaš v trgovini upokojenca, ki kupuje na pol gnile banan…	NOT
-*-*-*- sami levaki pa komunjare! sprane ovce	OFF
Ko bi se politiki zgledovali po njej, da pove tisto kar misli...naj se zamislijo....:?!	NOT
Obvezno branje za levičarske pedre in pasjejebce, mačkojebce in konjejebce.	OFF
-*-*-*- Streha nad glavo ni dovolj dobra za njih. Lahko bi jih naselili v nasa stanovanja pa mi sli zivet v sotore postavljene za njih. Vse za boge begunce...	OFF
-*-*-*- Moški, ki so izdali svojo domovino.	OFF
Mislim da je po ustavi določeno da naj bo cerkev ločena od države pa bi bilo dobro da se to spoštuje ne pa da organizira razne akcije kot je recimo zbiranje podpisov, le kako bi reagirali če bi se našel nekdo ki bi začel zbirati podpise da cerkev začne plačevati davke kot vsi ostali pa da naj si duhovniki sami plačujejo prispevke kot vsi sp-ji ne pa da jih plačuje država. Tipično slovensko privil…	NOT
-*-*-*- kaj ti bo sluzba in kaj ti bodo moznosti ko pa dosti ljudi nima OSNOVNE pravice kot je svobodna izbira!! zelo si omejen! koliko druzin je razpadlo inso sedaj samo enostarsevske! menim da lahko otrok dobi celo vec ljubezni od istospolnih partnerjev kot pa "navadne druzine " (po tvojem). lp	OFF
-*-*-*- Uuf sj sm ji. Dolg casa.hahahah K macku stops na rep zacvil. Tk kt ste vi vsi zdj tle.hahaahahahah	NOT
Groza	NOT
mater ste odzad , ruta je odnegdaj pokrivalo žensk , ne glede na veroispoved , je pokrivalo in zaščita , za pametne glave !!!	NOT
-*-*-*- Dejan Jelenko tudi ti imaš zares butasto razmišljanje. Res je, da mediji ne objavijo vsega, je pa splet poln izmišljenih novic in tudi marsičesa drugega.	OFF
Na sliki so ekonomski migranti in ne begunci. Kaj ni Šefič trdil, da bomo sprejemali samo begunske družine?	OFF
Gamad pofukana	OFF
-*-*-*- abid poguglaj pojem fašizma in nacionalizma. potem pa opletaj z temi besedami. in glede na to v kaksnem nacinu si komentiral si tipicen musliman, ki bi znal delat pizdarije. mene ne motijo mirni muslimani,ki se brigajo zase. ampak kreteni kot si ti! lp.	OFF
Naj jim gdo da zemljevid do parlamenta 😂😂	OFF
Kučko jih bo vzel	NOT
Preden bodo Švedi prišli k pameti,bodo že muslimanska država	OFF
-*-*-*- Sebastjan Bric a gres z nami?	NOT
Debili ukvarjajo se naj bolj z cim pametnim	OFF
Poglej se v špegu!!!	OFF
-*-*-*- Da jo ne bojo cigani ukradli čez noč!	OFF
-*-*-*- da ima ljubljana silno izprijenega župana ki ni domoljub , izdajalec !	OFF
-*-*-*- Lej ne razumem zakaj vsi tako napadati pa pošiljate v lj vso gamad. Tudi mi smo proti njim pa se ne deremo, da naj jih pošljejo v MB in podobno. Nismo mi krivi če so vsi gnili politiki v Lj, pa politiki so tudi iz drugih krajev Ane. Glede čudnih osebkov je pa tko kot si sam interpretiras, sej tudi vi niste neke cvetke tko da ne pljuvajte po vseh zaradi nekaj posameznikov. Mi smo si očitno…	OFF
-*-*-*- njihove ostanke pa na avion in kot darilne bombe nad mamo merker ki je vse to tudi skuhal in naj potem ona dela cistko	OFF
mitraljeze nastavit pa da vidmo ...............................junaka..............	OFF
Stvor? Hmm... ima srce, mozgane, glas in se vedno jajca da prizna kaj je in kaj mu ustreza?? Kaj ste pa vi ki nimate spostovanja do drugih, prazno glavo o srcu pa ni niti sledi?? Za taksne ne obstaja dovolj ponizevalna beseda!!! Sram vas je lahko!!! In to precej.. ne gnusijo se mi ljudje ki spremenijo svoj videz in ljudje ki jih privlaci isti spol. Gnusite se mi vi!!!	OFF
Set lahko srečni, da ste z vašim spolom zadovoljni!	NOT
Ogabna za popizdit. A bomo še to naprej tolarirali? Zminirat islamsko prasico.	OFF
Saj pa prav tak. Ne pa naši domu si jih naj dajo....lopovi	OFF
Isti smradi levi so tudi naši levičarji.Gamazd pokvarjena	OFF
-*-*-*- Pa ti si glupa k noc! Kdo se ma za strpnga pa drugim govori fasist? Kdo je podperu masovne prihode arabcev v evropo k zdej posiljujejo pa kolejo po evropi? kdo drugo mislecim unicuje lastnino pa jih fizicno napada? Kdo je komunist?Mau se zamisl pa ne bit kuzla!	OFF
Tu se točno vidi po preimku kto je proti in kdo za ograjo. Ja bi naredil 10 m visoko. Vsak lahko sam odloča kaj se bo godilo z njegovo državo in ne v Bruslu.	OFF
kdo bo pa spet plačal referendum. Plačajo naj ga predlagatelji, ker imajo službe in očitno dober standard, da se ukvarjajo z nepotrebnimi stvarmi narod pa nima niti zajesti pa če so posvojeni otroci ali če se v družini s starši	NOT
Kaj je s temi švedi noro teh 10 feministk bo zafuralo državo kot Angela svojo.	OFF
-*-*-*- Kje je zdej hitler ku ga nucamo? On ve kako to gre.	OFF
-*-*-*- Hahahahah	NOT
-*-*-*- Smeh??? A ni žalostno, da o tem poroča opozicijski medij, medtem ko vsa ostala gnus slovenskega novinarstva molči? Podatki so ja preverljivi, saj je bila podana prijava in narejen zapisnik! Še enkrat! Smeh?	OFF
Glede na to da zavracajo pakete od rdecega kriza, ker je kriz gor in je to krscanska vera, se mi nezdijo nekej bogi..ce bi bli tolk bogi, lacni, jim nek znak nebi preprecu necesa	OFF
Ubogi ljudje so zame tisti ki nimajo denarja kdo financira te begunce povej no Orbit ti to sigurno poznaš .V Ameriko so tudi prišli ti ljudje da bi se učili za pilote no v zahvalo so jim zrušli....	OFF
-*-*-*- itak rajši imam janeza janšo kot pa tebe in tebi podobne, nisi vedel ??! ti si en navaden levi dezerter , provokator	OFF
	NOT
-*-*-*- Mutava si ti Mirela majkemi pejt tm k si pršla!	OFF
-*-*-*- Morda boš pa kdaj ti ostala pred žico z dolgim nosom, nikoli se ne ve ...	NOT
-*-*-*- 😂😂😂	NOT
"Sin samohranilke o boleči izkušnji v zakristiji z duhovnikom".....a bomo kdaj dočakali tudi ta članek......glede na to,da ste "baje" edini v imenu resnice!!!!	NOT
Golazn vse poklat	OFF
-*-*-*- "Neverniki". Upam, da te bodo nekoč pustili pred onim zidom, tam v Turčiji. Upam, da se bodo naši politiki hitro zganili in se začeli pogovarjati z Makedonci in Srbi, da se tam zgradi vsaj 20 metrov visoki betonski zid, okrepljen s trojno žico, saj v Sloveniji nočemo imeti Islamskega kalifata v naslednjih 10-50 letih. Boli mene, kaj imajo oni za problemov tam na jugu. Mi moramo prvo poskr…	OFF
ERJAVC PAZI KAJ POČNEŠ	OFF
-*-*-*- Jernej Blatnik kdo bo zaropotal??? Vi niste sposobni se upret butcem ,ki ste jih izvolili ,da vam spravljajo drzavo v propad... Nimate ne vojske kot je treba ne policije... Kdo bo zaropotal???? Da niste delili drzavljanstva nekoc samo, da se odcepite danes ne bi obstajali! :) Da ni bilo nas,nebi bilo niti vas ;) hahaha dolocene vas je prav smesno brat a v drugo roko zalost ,kaj vse ta zem…	OFF
Ta zlovenska vlada so se zdej izkazali kok so nasilni... samo govno, medtem, ko še slovenski narod jim hoče pomagat. In to je zdaj čisto jasno, da delajo nasilje nad tem bogim slovenskim folkom že 20 let! Bolje bi bilo če sploh Slovenije nebi bilo nikoli, ker potem ta gamad nebi mogla vladat !	OFF
vlada in parlament takoj na peron in čistit nesnago	OFF
-*-*-*- Vsi smo isti pod kožo, ampak slovenc je neki več, sploh tisti slovensko kmetje tam po hribih, k je za njih vse kar ne hodi v cerkev za pobit. Ja precej glup narod	OFF
Pametno tak je treba.Že Grki in Turki bi jo mogli postavit pa bi bil mir.	OFF
-*-*-*- Uuuu badass Cvetka in Miran strike back! Kako lahko sploh govorite, ce nimate mozganov?	OFF
-*-*-*- Tule pa, kolikor vidim, lahko izrazimo, da družinski zakon podpiramo ...peticija: http://www.pravapeticija.com/za-druzinski-zakonik	NOT
Mal se umirite ljubitelji homoseksualcev oz. kvazi ljubitelji. Ste dobili porcijo 340k Slovenk in Slovencev decembra 2015. No predvsem zato, ker se vas polovica dela fine na socialnih omrežjih, v resnici pa sovražite :)	OFF
-*-*-*- A kaj si ti majketi storil med vojno.....	OFF
http://klip.si/video-kaj-nam-mediji-o-beguncih-pokazejo-in-cesa-nam-nocejo-11975	OFF
-*-*-*- Bravo resnica	NOT
-*-*-*- Ko bodo lahko med sabo naravno spočeli otroke, jih pa lahko imajo, do takrat pa je tudi zame mama+oče=otrok in pika.	OFF
Nasi politiki se enostavno delajo norca iz nas slovencev.. me zanima kolk bi nam pomagalo ce bi mogli it iz nase drzave.. republika banana smo in bomo se naprej..	OFF
-*-*-*- Drgac Nevenka nate sem mislu in verjel da se bos spoznala v komentarju!	NOT
Ljudje. A se še spomnite risanke Charlie Brown - v slabem prevodu Karel Erjavec? :) https://www.youtube.com/watch?v=xxpMOaDuv5o	NOT
-*-*-*- Revež uglavnem	OFF
Ce kdo koga ubije vam ne pase....ce se ma kdo rad vam ne pase... gnili folk!	OFF
Pa so le dobil sanso da si jih domov vzamejo....	OFF
-*-*-*- Maša Nina ne da res de majo psihicne tezave ce se pa bojijo "coming outat" oz. Se bojijo kko jih bo druzba sprejela...	NOT
-*-*-*- Eh pirnat če bi bili vsi mi izbeglice kot ONI bi se lepo ponizno vedli sploh pa če ne bi Imel nobenih ID kar pomeni da nimajo nikakrsnih pravic .... Zato vemo da je ekonomski migrant Sam navidezna resnica ..... Če se znajo na madzarski borit ki Jim je pomagala zakaj se ne v svoji drzavi ..... To je povsem napacna interpretacija s strani medijev	OFF
Se počasi začenja, bravo levičarji, dobro vam gre... banda 😡	OFF
to pa ni ravno kompatibilno z idejami slovenske levice :D	NOT
pa ja ni zoofilija ni pedofilija ni bla bla bla vse v isti koš to so mentalno zavrte osebe in to je to nekdo jih je pozabu naučit da jih ni štorklja prinesla	OFF
-*-*-*- Boris Veznaver ti pa si bedak nad bedaki. Članek govori o miroljubnih ljudeh in ne o kriminalcih.	OFF
-*-*-*- Alexandra Rode , seveda je takih primerov več v normalnih družinah, kar je logično glede na dejstvo, da je teh družin največ. Verjetno je 99,99% takih družin. Vendar ti si očitno želela povedati, da je normalna družina vzrok, zaradi katerega se zgodijo take smrti. Precej debilno!	OFF
Ja kaj se zdej tle razburjate zaradi te pevke.Ko ste pa poslal "sestre" na eurosong pa se ni nobeden razburjal	NOT
ma bi vsem trem z vsem srcem privošču da so jim vsi otroci homoseksualni... :-)	NOT
-*-*-*- Medina po konvenciji si migrant do prve varne drzave da si resis glavo. Sepravi po pravilih so bili migranti do max. Turčije :D zdej pa začepi lepo ker so sli cez Grčijo,Albanijo,Makedonijo,Kosovo,BIH,Črno Goro,Srbijo,Hrvaško,Madžarsko,Avstrijo in še kar rinejo v Nemčijo. To so imigranti in ilegalci pa reci kar hočeš :) lep pozdrav	OFF
-*-*-*- tatjana velko lukno skopel in vse une ki preiletijo in še une iz ljubljane če pridejo zmeč not in zasuj	OFF
Poglej zadaj.....10 ljudi	NOT
-*-*-*- Miran vse lepo in prav najbolj me moti tvoj znak ki ga imas na fejsu to je znak pravih domoljubov ce prav vidim si iz klagenfurta ne vem kaj mlatiš slamo na tako dalec tudi nobenih tvojih prijateljev ne vidim to pomeni da si izmisljen in delas zgago med ljudmi sram te bodi	OFF
ja katastrofa naši jih bodo pa sprejeli še več kot je potrebno, pa kaj se gremo	OFF
-*-*-*- Draga moja kaj če bi se najprej naučila pravilno pisat.	OFF
